# Supplementary material for: A genomics approach identifies senescence-specific gene expression regulation
Source: Aging Cell. 2014 May 23;13(5):946–50. doi: 10.1111/acel.12234 (PMC4172521; doi:10.1111/acel.12234)
Supplement: Supplementary file 5 — Table S1. List of all senescence-regulated genes. [file acel0013-0946-sd5.xls]

## Sheet: 2-fold
Table S1. List of all senescence-regulated genes.
All genes that either show a 2-fold up- or down-regulation (p-value < 0.05, adjusted for FDR) (as seen in Figure 1A).
2-fold up-regulated
			P value	Ratio	P value	Ratio	P value	Ratio	P value	Ratio
Affymetrix ID	Gene Symbol	RefSeq	(Middle/Young)	(Middle/Young)	(Old/Young)	(Old/Young)	(Senescent/Young)	(Senescent/Young)	(Old+hTERT/Old+Vector)	(Old+hTERT/Old+Vector)
7960919	MFAP5	NM_003480	0.00106333	2.69939	0.000192078	3.70869	1.9125e-09	83.2527	0.00119683	0.278062
7953200	CCND2	NM_001759	0.00490867	1.53475	2.02112e-09	8.28961	1.4499e-11	37.0432	3.61777e-05	0.354448
7934979	ANKRD1	NM_014391	0.00123926	4.72921	6.78527e-05	10.5096	3.73412e-06	34.5543	0.154008	0.478252
7981084	SERPINA9	NM_175739	0.000560062	1.95243	2.53043e-07	4.89482	4.28347e-10	22.7213	0.00388586	0.510881
8112198	ACTBL2	NM_001017992	0.0404548	1.31356	7.15255e-05	2.11749	1.53555e-10	16.7053	0.000639976	0.491093
7905503	LCE2C	NM_178429	0.257996	1.26369	2.13797e-05	4.11866	5.1562e-08	16.617	0.00103769	0.329974
8126853	C6orf138	NM_001013732	0.0502597	1.26644	2.07867e-07	3.38775	7.29327e-11	15.5335	7.01054e-07	0.263117
8092726	CLDN1	NM_021101	1.55499e-09	3.97676	2.31401e-11	8.31204	7.86975e-12	13.3924	0.000302035	0.57244
7961514	MGP	NM_000900	0.0136535	0.751388	0.134919	0.843945	4.91699e-11	13.2942	0.962448	0.993787
8056343	COBLL1	NM_014900	0.029041	1.53374	0.000399455	2.44595	3.23339e-08	13.0134	0.0174202	0.536531
8092541	LIPH	NM_139248	0.0229131	1.41949	0.0010522	1.85152	2.3187e-09	12.4253	0.00195794	0.499916
8116921	EDN1	NM_001955	1.28308e-08	2.62975	8.58046e-11	4.93197	1.94026e-12	11.7185	7.84333e-05	0.577909
8180352		---	0.00188165	1.22428	0.061522	1.11914	3.91445e-14	11.4451	6.3086e-07	0.53038
8124307	CMAH	NR_002174	0.0143315	1.48622	0.000364864	2.06635	5.62069e-09	11.0694	0.0322248	0.644593
8025402	ANGPTL4	NM_139314	0.167415	1.21897	6.9929e-05	2.3473	5.12551e-09	10.5686	7.5929e-05	0.354994
8116780	DSP	NM_004415	1.33382e-09	3.63309	6.01932e-11	6.05048	9.52269e-12	10.5314	0.00500327	0.703491
8135763	WNT16	NM_057168	0.0210768	1.69008	0.000237847	2.97685	3.80039e-07	10.5023	0.00189108	0.358471
7938741	KCNC1	S56770	0.310258	1.10181	0.766545	1.03016	6.71744e-11	10.2638	0.00241734	0.632351
8114970	C5orf46	NM_206966	0.0824848	1.18642	0.00179762	1.46921	1.27511e-10	8.78766	0.00672639	0.67973
8108744	PCDHB14	NM_018934	1.05909e-05	3.06373	2.43689e-07	5.57358	6.57522e-08	8.70547	0.19407	0.756271
8154135	SLC1A1	NM_004170	5.23174e-06	2.93033	1.10316e-07	5.22317	1.96003e-08	8.65536	0.0591809	0.684672
8081407	ZPLD1	NM_175056	0.735205	1.02996	0.0250385	1.26274	7.51017e-11	8.57742	0.000256162	0.565051
7962212	PKP2	NM_004572	0.980442	1.00195	0.179236	1.12588	5.63889e-11	7.45031	0.0958508	0.831955
7939052	FIBIN	NM_203371	0.609187	1.14136	0.00704105	2.39491	2.76743e-05	7.16341	0.0109744	0.371273
8145766	MST131	ENST00000423322	4.07794e-08	1.78118	3.88642e-10	2.52851	2.27235e-13	7.03752	1.47654e-07	0.51023
8057004	PDE11A	NM_001077197	0.320752	1.07468	0.0294635	1.20161	2.17095e-11	7.01592	4.69963e-05	0.569487
8037267	PSG2	NM_031246	0.00748355	1.59116	0.00413012	1.72678	1.14744e-07	6.81557	0.0623366	0.677592
7970763	FLT1	NM_002019	5.36722e-09	4.80717	2.87153e-09	5.88785	4.17778e-09	6.80921	0.712437	1.05465
7905505	LCE2B	NM_014357	0.224484	1.20486	0.000251798	2.21885	1.36621e-07	6.68597	0.000275738	0.380719
7908072	LAMC2	NM_005562	0.424987	1.1557	0.00126743	2.18954	1.39074e-06	6.32104	0.0614956	0.623037
8157487	PAPPA	NM_002581	0.69055	1.08513	0.00412131	2.13104	6.13905e-06	6.20348	0.000317802	0.27061
7989985	ITGA11	NM_001004439	0.540266	0.799733	0.12141	1.88084	0.00102687	6.19153	0.133781	0.47405
8056837	GPR155	NM_001033045	0.000643778	1.76991	7.88288e-06	2.6998	4.32231e-08	6.11096	0.00020595	0.423989
7934997	PPP1R3C	NM_005398	0.0269686	1.43777	6.23729e-05	2.5201	2.14244e-07	6.08888	0.000437282	0.404544
8122860	MYCT1	NM_025107	0.157348	1.40207	0.00877445	2.11386	2.13777e-05	6.04547	0.211859	0.67917
8112668	GCNT4	NM_016591	0.0111822	2.68313	0.00476469	3.37796	0.000730338	5.88063	0.196032	0.553845
8111255	CDH10	NM_006727	0.947312	1.00578	0.935165	1.00761	7.6923e-10	5.82428	0.0479681	0.781815
8105084	C7	NM_000587	0.00715656	1.75573	8.61427e-06	3.93957	2.25495e-06	5.74585	0.0368493	0.585698
8113666	SEMA6A	NM_020796	2.09236e-07	1.92521	2.97854e-10	3.48641	2.56598e-11	5.59491	2.2598e-06	0.503571
8155754	MAMDC2	NM_153267	3.80071e-06	2.36156	1.14176e-07	3.58409	1.54264e-08	5.51576	0.000699637	0.529082
8140971	SAMD9L	NM_152703	2.92273e-07	2.39666	7.51615e-09	3.66293	1.27349e-09	5.44578	0.00247427	0.651702
8131803	IL6	NM_000600	0.0062095	1.57644	4.87998e-07	4.16993	2.78197e-07	5.3748	0.0894496	0.717112
8111387	ADAMTS12	NM_030955	0.0660252	1.48606	0.000492118	2.6902	1.40469e-05	5.16749	0.0392206	0.55246
7942941	CCDC81	NM_001156474	0.000932547	2.01425	3.93844e-05	2.95232	1.94084e-06	5.1458	0.127864	0.708828
7970793	SLC46A3	NM_181785	4.84378e-05	1.75976	1.80682e-06	2.32049	4.74728e-09	5.0297	0.0597681	0.779155
7938035	TRIM22	NM_006074	1.33584e-05	2.39559	1.34175e-07	4.26082	1.59043e-07	4.9314	0.000310976	0.444584
7896709		---	0.745576	1.06597	0.208055	1.31478	1.59592e-05	4.91453	0.0289582	0.535417
7922343	TNFSF4	NM_003326	0.00017004	2.29133	7.54175e-07	4.67389	1.85109e-06	4.87073	0.0353651	0.618861
8083978	NAALADL2	NM_207015	0.000183471	1.6138	1.61029e-06	2.30632	5.25654e-09	4.81596	0.00240925	0.636935
8131600	TSPAN13	NM_014399	0.222113	1.133	0.000171811	1.74241	1.37334e-08	4.73911	9.64132e-05	0.483875
8023401	CCDC68	NM_025214	0.312496	1.44676	0.176187	1.71301	0.00311086	4.68111	0.256407	0.578928
7966026	NUAK1	NM_014840	0.788128	1.04655	0.00136817	2.0812	4.9147e-06	4.6741	0.0202913	0.560197
8108713	PCDHB8	NM_019120	0.00933217	1.41561	0.000856352	1.69808	8.07951e-08	4.66231	0.245261	0.835417
8059376	SERPINE2	NM_001136529	0.361551	1.16949	0.00015836	2.59614	4.87172e-06	4.65835	0.0173147	0.550889
7909789	TGFB2	NM_001135599	0.659101	0.896476	0.039535	1.81562	0.000186319	4.62927	0.0565059	0.512967
7926545	PLXDC2	NM_032812	0.0266779	0.631344	0.979774	1.00505	1.38926e-05	4.61378	0.000664108	0.337689
7905507	LCE2A	NM_178428	0.00397735	1.7343	3.39509e-05	2.88819	3.53766e-06	4.44052	0.0313341	0.609873
7918064	COL11A1	NM_001854	0.0235248	1.2588	8.07129e-06	2.02168	8.33571e-09	4.42955	0.000743118	0.593645
8067955	CXADR	NM_001338	0.0100873	0.685289	0.852862	1.02542	3.4218e-07	4.42508	0.0234465	0.656397
8123864	TFAP2A	NM_003220	2.00224e-10	4.69888	1.17624e-10	5.64802	2.86221e-09	4.34686	0.00146848	1.53502
8075483	PIK3IP1	NM_052880	0.00407974	1.49717	0.000113833	1.98233	1.73681e-07	4.29254	0.000186442	0.452798
7938746	MRGPRX4	NM_054032	0.108649	1.15362	0.594093	1.04944	4.68431e-09	4.28113	0.129098	0.838671
8108737	PCDHB13	NM_018933	1.19488e-05	2.4817	6.61564e-07	3.62169	6.04804e-07	4.26726	0.168331	0.782964
7922976	PTGS2	NM_000963	0.0073198	1.99621	0.184063	1.38158	0.00010758	4.25503	0.0915536	0.597447
8107909	SLC22A4	NM_003059	0.00135358	1.53681	1.84617e-05	2.12888	6.74892e-08	4.23025	0.0154778	0.682157
8083779	SERPINI1	NM_001122752	0.158648	1.11827	0.080973	1.16354	1.61788e-09	4.21649	0.000363507	0.620356
8015210	KRTAP2-4	NM_033184	0.00120677	1.83988	5.95993e-05	2.5417	2.92514e-06	4.13083	0.027622	0.621914
8019576	KRTAP2-4	NM_033184	0.00120677	1.83988	5.95993e-05	2.5417	2.92514e-06	4.13083	0.027622	0.621914
7926127	CUGBP2	NM_001025077	0.0721635	1.20447	0.00358639	1.43917	2.98168e-08	4.10943	0.00909039	0.681313
7968417	FRY	NM_023037	0.0147094	1.76814	0.000392921	2.82836	7.30857e-05	4.09833	0.011157	0.456022
7943562	ELMOD1	NM_018712	0.0597376	0.896739	0.00190518	1.24826	3.698e-11	4.0702	0.000480027	0.72225
8015208	KRTAP2-1	NM_001123387	0.00242747	1.76463	8.04571e-05	2.52559	4.28515e-06	4.0655	0.0381905	0.63578
8015206	KRTAP2-1	NM_001123387	0.00219587	1.77393	7.9278e-05	2.51739	4.06696e-06	4.06538	0.034416	0.630238
8139488	IGFBP3	NM_001013398	0.0202152	2.02085	0.0182746	2.15422	0.000871825	3.98153	0.463192	0.770339
8101366	SCD5	NM_001037582	0.0024932	1.71781	0.000551621	2.02932	3.37875e-06	3.94639	0.0344536	0.641682
7960947	A2M	NM_000014	0.0407202	1.31941	0.469949	1.10123	6.29107e-07	3.93977	0.430731	0.878918
8112615	ENC1	NM_003633	0.0111947	1.31066	1.12202e-05	2.0003	3.14884e-08	3.84512	0.00311883	0.646608
8095021	SPATA18	NM_145263	0.00017329	1.46114	3.69668e-09	3.13111	2.05468e-09	3.83119	4.02617e-07	0.399373
8033257	C3	NM_000064	0.661632	0.94542	0.134076	1.23969	1.13058e-06	3.82859	0.0137734	0.623737
8031573	RFPL4A	NM_001145014	0.587281	0.95063	0.378689	1.09276	3.53333e-08	3.81572	0.40151	0.90179
8109426	GALNT10	AK090581	0.000231095	1.64665	1.05558e-05	2.1042	7.32572e-08	3.78662	0.00218536	0.612847
8118890	SCUBE3	NM_152753	1.06268e-05	2.17433	7.96707e-07	2.90947	2.71353e-07	3.74289	0.00731418	0.634955
8063497	CASS4	NM_020356	2.33151e-07	2.48369	1.10443e-08	3.59415	2.77967e-08	3.73549	0.00207041	0.639084
8011415	P2RX5	NM_002561	0.0105751	1.1648	2.42749e-05	1.4298	5.07702e-11	3.72286	3.13797e-05	0.652934
7906919	RGS4	NM_001102445	0.0518813	1.95201	0.045808	2.09185	0.00407206	3.7108	0.637324	0.821794
8097098	USP53	NM_019050	0.0108696	1.54326	0.000414681	2.10395	6.29555e-06	3.70736	0.0196548	0.601793
8097628	HHIP	NM_022475	0.00733049	2.03691	0.183072	1.39593	0.000332369	3.70007	0.163869	0.651319
8166469	SAT1	NR_027783	0.00125155	1.33984	1.71087e-06	1.90443	2.33622e-09	3.69988	0.000140945	0.606082
8031570	RFPL4A	NM_001145014	0.370049	0.939476	0.349664	1.07224	1.47163e-09	3.69872	0.0354188	0.812209
7989037	CCPG1	NM_004748	1.11293e-05	1.51178	2.05639e-08	2.21824	2.63438e-10	3.67828	0.000172155	0.668015
8068083	C21orf7	NM_020152	0.0237997	1.49624	2.06997e-05	3.07287	1.48918e-05	3.66317	0.189483	0.75299
8141206	BAIAP2L1	NM_018842	2.41642e-05	1.69065	2.94678e-07	2.36697	1.14004e-08	3.63689	7.4277e-05	0.543412
8037231	PSG3	NM_021016	0.000262356	2.10054	0.00206892	1.83784	8.08374e-06	3.63453	0.019993	0.599893
8108720	PCDHB9	NM_019119	5.29211e-05	1.60939	7.58173e-07	2.17482	9.76563e-09	3.62824	0.0872127	0.826922
8092169	TNFSF10	NM_003810	0.912787	1.01997	0.131312	1.35798	5.43848e-05	3.61825	0.0499074	0.60384
7899075	EXTL1	NM_004455	0.0058584	1.45022	7.26544e-05	2.01627	5.29619e-07	3.60262	0.0025493	0.575424
8124448	HIST1H4H	NM_003543	0.662673	0.939406	0.306494	1.17303	5.9263e-06	3.58926	0.0459608	0.665441
8056877	CHRNA1	NM_001039523	0.0426371	1.29886	3.32e-06	2.71373	8.48145e-07	3.56732	0.00498019	0.595713
8108683	PCDHB2	NM_018936	0.19024	1.16742	0.0498727	1.29675	6.41798e-07	3.5331	0.192669	0.81751
8108716	PCDHB16	NM_020957	4.18689e-05	1.73884	2.21599e-07	2.68419	5.42292e-08	3.50577	0.0704586	0.794788
7893480		---	0.14098	1.13123	0.674544	0.964645	1.39897e-08	3.50141	0.133717	0.848104
7930980	PPAPDC1A	NM_001030059	0.0016957	1.2586	4.86444e-06	1.61118	3.87124e-10	3.4991	0.00039057	0.694847
8152297	ANGPT1	NM_001146	5.69075e-05	1.89715	3.97908e-06	2.45729	4.06338e-07	3.48599	0.00792023	0.64395
8150509	PLAT	NM_000930	0.00472968	1.51466	1.25758e-05	2.48547	1.69474e-06	3.4548	0.0298543	0.678962
7954631	FAR2	NM_018099	0.000103937	2.0079	0.000234044	1.9723	2.3033e-06	3.43085	0.0383683	0.687722
7987145	FMN1	NM_001103184	6.43976e-06	2.96906	2.10929e-05	2.80568	1.14768e-05	3.41278	0.349419	0.832885
8145736	NRG1	NM_013958	2.13079e-05	1.36455	4.23831e-08	1.82272	4.47716e-11	3.38114	1.48769e-06	0.588763
7899615	SERINC2	NM_178865	0.000602687	1.41709	2.72494e-06	1.94956	1.34556e-08	3.37387	2.7076e-05	0.522381
7923578	FMOD	NM_002023	0.0569226	1.23333	0.00424611	1.45411	2.86174e-07	3.37049	0.00261335	0.610735
8123936	NEDD9	NM_001142393	0.000649491	1.96045	5.26824e-05	2.61966	1.69247e-05	3.36409	0.120331	0.724053
8180241		---	0.00473448	1.30871	5.03415e-05	1.66622	2.04718e-08	3.3365	0.0115845	0.738527
7999553	CPPED1	NM_018340	4.02403e-10	1.77676	1.59295e-10	1.94525	5.45737e-13	3.33425	2.91822e-06	0.713239
7903144	SLC44A3	NM_001114106	0.538798	1.08918	0.0147117	1.5082	7.63913e-06	3.33281	0.0218931	0.62794
8154367	TYRP1	NM_000550	0.479434	0.949885	0.028082	1.20684	6.86239e-09	3.3248	0.00150464	0.685921
8117106	RNF144B	NM_182757	0.0125791	1.58686	0.000869884	2.09706	3.61632e-05	3.31133	0.237294	0.773699
7948332	LPXN	NM_004811	0.000104636	1.91327	1.36168e-05	2.36671	1.49402e-06	3.30997	0.0397972	0.70774
8107673	GRAMD3	NM_023927	1.0971e-05	1.6556	5.97091e-06	1.77319	6.86306e-09	3.30522	0.209178	0.885338
8015214	KRTAP2-4	NM_033184	0.00245505	1.58348	6.86701e-05	2.14717	2.65216e-06	3.29127	0.0243489	0.666359
8019574	KRTAP2-4	NM_033184	0.00245505	1.58348	6.86701e-05	2.14717	2.65216e-06	3.29127	0.0243489	0.666359
8100547		---	0.0013238	1.59651	8.19164e-05	2.01366	1.30847e-06	3.28866	0.0704093	0.746478
8025601	ICAM1	NM_000201	0.607183	1.13461	0.00775978	2.26161	0.00131761	3.28728	0.57599	0.83522
7927964	SRGN	NM_002727	1.23446e-06	3.11562	8.96013e-07	3.49831	5.38991e-06	3.24728	0.997658	1.0005
8095110	KIT	NM_000222	1.53655e-05	2.73007	0.000235654	2.22016	1.96274e-05	3.22388	0.0317973	0.631604
8108905	KCTD16	NM_020768	0.109991	1.37394	0.00702889	1.89349	0.000184516	3.21806	0.45272	0.829412
8037272	PSG5	NM_002781	8.43851e-07	2.33595	1.18156e-05	2.01669	1.92222e-07	3.20031	0.00689559	0.675937
8060897	PLCB4	NM_000933	3.68644e-10	1.87714	3.82103e-10	1.9565	2.29546e-12	3.19003	1.64347e-05	0.733912
8008819	YPEL2	NM_001005404	0.0443377	1.18736	1.29347e-05	1.78302	2.6223e-08	3.18512	0.00854778	0.730309
8021376	NEDD4L	NM_001144967	0.00907282	1.36904	0.00154354	1.55314	5.68679e-07	3.18207	0.122544	0.802598
7922337	TNFSF18	NM_005092	0.0726808	1.20513	2.97293e-06	2.29297	2.86424e-07	3.18092	0.0428955	0.754927
7962183	AK3L1	NM_001005353	0.586827	1.10952	0.0915404	1.44037	0.000232111	3.16006	0.174571	0.703529
8015268	KRT34	NM_021013	2.40975e-06	2.10707	1.83913e-05	1.91726	1.73031e-07	3.12745	0.169942	0.843182
8100541	IGFBP7	NM_001553	0.000528339	1.6473	1.04049e-05	2.27908	1.16739e-06	3.12732	0.130777	0.797493
7902127	SGIP1	NM_032291	0.011568	1.441	0.000196456	1.99799	5.12731e-06	3.12234	0.00509908	0.577337
8149574	CSGALNACT1	NM_018371	0.0318814	1.97732	0.346832	1.34176	0.00548218	3.10845	0.145425	0.564082
7978260	DHRS1	NM_001136050	0.177558	1.23271	0.0039059	1.74415	2.9739e-05	3.10569	0.0313857	0.627596
7921916	RGS5	NM_003617	0.000170831	1.55543	2.05086e-05	1.81216	8.12137e-08	3.08999	0.00340812	0.675405
7969861	ITGBL1	NM_004791	0.90319	1.01624	0.0097222	1.53061	9.78115e-06	3.08998	0.00778004	0.581751
7913694	FUCA1	NM_000147	0.721574	1.03664	0.216195	1.14757	5.91714e-07	3.08022	0.0310089	0.729489
8081386	NFKBIZ	NM_031419	0.00207995	1.3923	9.1101e-05	1.68357	1.19818e-07	3.06214	0.00472363	0.681422
8156743	FOXE1	NM_004473	0.000376767	1.62341	3.20253e-05	1.98038	6.90305e-07	3.05184	0.163919	0.824771
8092230	ZMAT3	NM_022470	1.53784e-08	1.88271	4.84694e-10	2.49574	1.78379e-10	3.04742	4.20982e-07	0.541152
8135943		---	0.93681	0.978768	0.994555	1.00198	0.00424953	3.04712	0.156129	0.591455
8126855	C6orf138	NM_001013732	0.473868	1.06472	2.84264e-05	1.80645	1.29648e-07	3.04275	0.00192587	0.644876
8075635	TIMP3	NM_000362	0.227286	1.19299	0.000531998	2.00135	2.17238e-05	3.03957	0.0138318	0.592808
8173299	EDA2R	NM_021783	4.37498e-06	1.70186	7.59478e-08	2.29546	1.07261e-08	3.02299	0.000152944	0.61913
7989365	RORA	NM_134260	0.021008	1.32782	0.00644187	1.45626	1.65317e-06	3.02156	0.0110767	0.657368
7986350	ARRDC4	NM_183376	0.82759	0.97234	0.00656849	1.55577	8.97872e-06	3.02049	0.00901647	0.598612
8093425	IDUA	NM_000203	0.0174157	1.19785	2.91332e-06	1.77599	7.76864e-09	3.02009	0.00379046	0.735673
8171172	MXRA5	NM_015419	0.0015028	1.72684	7.20546e-06	2.92038	1.60935e-05	3.01868	0.573854	1.10643
8045835	GALNT5	NM_014568	1.34496e-06	2.14503	7.3238e-08	2.90876	1.81856e-07	3.00143	0.0246753	0.747965
8149749	TNFRSF10D	NM_003840	1.51297e-05	1.72459	1.92601e-06	2.04269	6.81349e-08	2.97031	0.00415865	0.696534
8031931		---	0.947042	1.01039	0.234437	1.22621	6.52237e-05	2.96532	0.128668	0.722141
8066214	TGM2	NM_004613	4.68497e-08	1.33946	1.47902e-10	1.67642	9.71483e-14	2.928	9.12243e-10	0.582137
8168749	SRPX2	NM_014467	0.700714	0.957533	0.000426284	1.76259	3.12047e-06	2.92494	0.0017794	0.561875
7924071	KCNH1	NM_172362	0.29524	1.15694	9.70629e-05	2.25595	2.0869e-05	2.92216	0.00689077	0.566832
7974902	RHOJ	NM_020663	0.2338	1.19255	0.0102249	1.57906	3.50016e-05	2.91874	0.0219264	0.616401
8004408	FGF11	NM_004112	0.322519	0.888773	0.0421387	1.32023	4.67497e-06	2.91437	0.0284904	0.689073
8103226	TMEM154	NM_152680	0.0570588	1.21833	0.00095461	1.54611	6.41068e-07	2.89301	0.00380546	0.644431
7946334	NLRP10	NM_176821	0.00505038	1.78635	0.000216093	2.57317	0.000217914	2.87388	0.779345	1.06566
7945245	NTM	NM_016522	0.0221667	1.29862	4.37603e-05	1.94065	1.28894e-06	2.87212	0.00974109	0.670389
8151890	TP53INP1	NM_033285	0.000724839	1.49689	4.46742e-07	2.55632	4.33338e-07	2.86431	3.53288e-05	0.473338
8154245	PDCD1LG2	NM_025239	2.95302e-05	1.76764	2.18766e-05	1.87448	3.52445e-07	2.85661	0.128944	0.829277
7969472	FLJ35379	ENST00000318245	0.00123144	1.37565	0.0011707	1.40953	7.64115e-08	2.84373	0.000345221	0.612272
7939383	PRR5L	NM_024841	0.153703	1.15744	0.00729174	1.39233	9.76951e-07	2.84291	0.0186192	0.710427
7933509	ERCC6	NM_000124	0.00161388	1.46456	1.68505e-05	2.00111	8.70113e-07	2.82019	0.0950678	0.79965
8172035	DYNLT3	NM_006520	0.145074	1.14451	0.000500846	1.54738	3.59166e-07	2.81457	0.00873419	0.701449
8090162	ITGB5	NM_002213	0.000716058	1.16141	1.36639e-08	1.61045	6.63849e-12	2.79603	3.938e-07	0.650022
8090823	SLCO2A1	NM_005630	0.00014895	0.633252	0.000538981	0.657583	2.78582e-07	2.79132	0.00219236	0.653002
8028084	APLP1	NM_001024807	0.632037	1.04427	0.00504373	1.38086	4.79067e-07	2.78913	0.000610595	0.587986
7964872	PTPRB	NM_001109754	0.102278	1.45554	0.107064	1.48462	0.00164978	2.78363	0.926681	0.974229
8156919	MURC	NM_001018116	0.0313844	1.23371	0.000104435	1.68594	3.89697e-07	2.78003	0.047794	0.779739
8108724	PCDHB10	NM_018930	0.00239828	1.36286	6.54242e-06	1.9246	2.00052e-07	2.77185	0.201615	0.866748
8109490	SGCD	NM_000337	0.0467806	1.62424	0.00139602	2.6284	0.00215212	2.76619	0.343473	0.75378
7914127	IFI6	NM_002038	0.552401	1.05144	0.000352161	1.54002	2.41045e-07	2.76528	0.000496086	0.602197
8115490	ADAM19	NM_033274	0.000554045	1.36803	4.613e-07	2.01923	2.69977e-08	2.76446	0.000346579	0.647536
8103389	CTSO	NM_001334	0.0646769	1.21811	0.00615422	1.41042	1.44974e-06	2.76442	0.000356945	0.535681
7962375	PRICKLE1	NM_153026	0.00999484	2.04456	0.0059131	2.30565	0.00344102	2.76263	0.705724	0.888212
8163202	SVEP1	NM_153366	0.775576	1.06174	0.216875	1.33145	0.0013911	2.75814	0.141844	0.655112
8122724	ULBP1	NM_025218	0.00720716	1.15507	3.62546e-07	1.61036	2.61446e-10	2.74735	0.00363094	0.810225
7896337		---	0.00588077	1.59152	0.00333674	1.72034	5.81319e-05	2.73142	0.179796	0.771492
8058390	RAPH1	NM_213589	0.00108375	1.27712	0.000246866	1.36934	4.96713e-09	2.73104	0.0339787	0.83581
8163672	PAPPA	NM_002581	0.155339	0.890897	0.0405486	1.20556	1.23767e-07	2.72879	0.0012026	0.65683
8037240	PSG1	NM_006905	0.00159206	1.68929	0.00550681	1.59444	3.00313e-05	2.72325	0.122629	0.754973
7990054	UACA	NM_018003	0.0564544	1.36459	0.00265351	1.81146	0.000104047	2.71262	0.0424292	0.645504
7988426	SLC30A4	NM_013309	0.000196514	1.37566	2.52349e-06	1.71191	1.01126e-08	2.70973	0.000266676	0.668364
8122396	AIG1	NM_016108	5.17488e-05	1.42153	1.93177e-06	1.68918	5.73749e-09	2.7069	0.00414623	0.766727
8175871	L1CAM	NM_000425	0.525323	1.03337	0.000411213	1.29581	1.27249e-09	2.695	4.4445e-05	0.664529
7902512	DNAJB4	NM_007034	0.0270985	1.33775	0.000397626	1.82161	1.13506e-05	2.69349	0.026839	0.682643
8108912	SH3RF2	NM_152550	0.44668	1.0947	0.048667	1.3096	1.0745e-05	2.69336	0.231668	0.827207
8108475	C5orf53	NM_001007189	0.000542939	1.5076	2.62319e-05	1.85578	7.03668e-07	2.68301	0.0163129	0.725173
8144279	CLN8	NM_018941	0.000162757	1.51398	4.78021e-05	1.66158	1.68189e-07	2.68024	0.0040062	0.6994
7975390	SMOC1	NM_001034852	0.0188335	1.74679	0.0241437	1.7625	0.00175463	2.67328	0.492263	0.826428
7947512	PAMR1	NM_015430	1.00054e-07	1.72644	6.81506e-09	2.09955	9.80495e-10	2.66977	6.46048e-06	0.617222
7932826	KIAA1462	NM_020848	1.40437e-06	1.70148	1.42199e-06	1.76389	1.26094e-08	2.65586	0.000386274	0.680383
8015179	KRTAP1-5	NM_031957	8.80889e-06	2.28036	1.23225e-06	2.90769	9.92583e-06	2.64724	0.000324123	0.482029
8019588	KRTAP1-5	NM_031957	8.80889e-06	2.28036	1.23225e-06	2.90769	9.92583e-06	2.64724	0.000324123	0.482029
7933312	ANXA8L1	NM_001098845	0.350704	1.07283	0.264083	1.09492	1.00894e-07	2.64263	0.0625031	0.823128
7953943	GABARAPL1	NM_031412	0.0533015	1.40003	0.0022465	1.91333	0.000242237	2.62722	0.0167724	0.565121
8009502	KCNJ2	NM_000891	0.723512	0.949835	0.161053	1.25474	0.000103228	2.62151	0.00266211	0.495694
8043367	PLGLB2	NM_002665	0.0440885	1.42156	0.00540506	1.76162	0.000245401	2.61364	0.0247973	0.591445
8053602	PLGLB2	NM_002665	0.0440885	1.42156	0.00540506	1.76162	0.000245401	2.61364	0.0247973	0.591445
8035648	TM6SF2	NM_001001524	0.00514382	1.21522	5.62032e-05	1.44824	8.08494e-09	2.61216	0.000784272	0.716615
7950391	PGM2L1	NM_173582	0.0432886	1.29966	0.0355264	1.34141	1.60962e-05	2.61002	0.0595103	0.728959
8084219	KLHL24	NM_017644	0.677676	0.942608	0.00735025	1.61235	8.75894e-05	2.6075	0.0345909	0.648637
7981514	AHNAK2	NM_138420	0.0165347	1.20444	0.000571802	1.39284	4.93785e-08	2.60291	0.00675643	0.75147
7953284	NTF3	NM_002527	0.000224632	2.03333	0.000245959	2.11838	7.7766e-05	2.60243	0.733363	0.93951
7974882	SYT16	NM_031914	0.554782	1.09324	0.162751	1.26272	0.000148163	2.59954	0.260118	0.796884
8089596	WDR52	ENST00000393845	0.620014	1.03643	0.0096536	1.2599	9.1412e-08	2.59154	0.0373193	0.806124
7939314	EHF	NM_012153	0.134312	1.09165	0.00406526	1.22964	5.48098e-09	2.58596	0.0261212	0.834142
8096733	SGMS2	NM_001136258	0.152903	1.14939	0.0027465	1.44228	1.57621e-06	2.58249	0.00235997	0.632235
8168817	DRP2	NM_001939	0.0048577	1.24734	7.62062e-05	1.49566	3.46514e-08	2.58131	0.0017085	0.71354
8047401		---	0.0164828	1.30796	4.19943e-05	1.90575	2.82485e-06	2.57948	0.00707835	0.664349
7963721	CALCOCO1	NM_020898	0.0457325	1.22762	0.000358654	1.6213	1.77971e-06	2.57519	0.00119488	0.601623
8160452	CDKN2B	NM_078487	0.497457	1.075	0.00222771	1.53361	5.87669e-06	2.57502	0.132991	0.804031
7936968	ADAM12	NM_003474	0.0464455	0.720859	0.38495	1.15273	0.000172972	2.56824	0.717909	0.931083
8101992	SLC39A8	NM_022154	0.686237	1.01975	0.143833	1.08218	1.16929e-09	2.56075	0.000890609	0.762509
7976806		---	0.508062	1.0839	0.102813	1.24974	2.35541e-05	2.55698	0.0816921	0.745419
7993807	TMEM159	NM_020422	0.215974	1.19082	0.015601	1.49538	7.6247e-05	2.55413	0.011645	0.594293
7895831		---	0.000869004	1.48464	0.00288934	1.43052	1.54207e-06	2.55083	0.0277588	0.744905
8108478	C5orf32	NM_032412	1.0173e-05	1.4987	7.07837e-07	1.75077	8.41394e-09	2.54775	0.000258932	0.688507
8100382	CHIC2	NM_012110	0.00716916	1.29131	8.85076e-05	1.62881	4.03519e-07	2.54607	0.166857	0.858703
8113097	C5orf36	NM_001145678	0.949503	0.992812	0.0114052	1.42739	1.42204e-05	2.54511	0.0821334	0.757981
8101126	CXCL10	NM_001565	0.775612	0.960398	0.00354357	1.70865	0.000110959	2.54069	0.00610505	0.54741
8037251	PSG7	NM_002783	3.83076e-07	1.95329	4.40097e-06	1.76361	7.37572e-08	2.53516	0.00369061	0.728356
8044931		---	0.542262	1.09583	0.583144	1.09195	0.000180623	2.5312	0.276895	0.804452
8056151	PLA2R1	NM_007366	0.0508332	1.15026	0.00346081	1.28439	4.71081e-08	2.52853	0.000853036	0.689067
8037283	PSG4	NM_002780	4.46478e-08	2.12558	4.64652e-07	1.91754	3.29009e-08	2.52494	0.0015082	0.716187
7923516	CYB5R1	NM_016243	7.11028e-05	1.34623	4.63733e-06	1.52391	2.96349e-09	2.51703	6.83042e-05	0.676395
8155169	RECK	NM_021111	0.000222375	1.62346	2.07717e-05	1.95712	2.67186e-06	2.51264	0.011917	0.696803
8072626	TIMP3	NM_000362	1.58042e-05	1.25073	1.55015e-09	1.75204	1.79489e-11	2.50698	1.25598e-05	0.740915
7992828	IL32	NM_001012631	0.00216362	1.53784	1.60864e-06	2.79568	1.61113e-05	2.49835	0.861963	0.97457
8112994		---	0.654183	1.06653	0.41926	0.882161	0.000144799	2.49784	0.488828	0.87713
7943998	NNMT	NM_006169	0.315193	1.30096	0.182175	1.46226	0.0100653	2.49759	0.51497	0.802122
8094789	LIMCH1	NM_014988	0.117475	1.21364	0.203345	1.17954	2.29906e-05	2.49668	0.359699	0.866625
7997582	WFDC1	NM_021197	0.789644	0.928955	0.332348	1.33874	0.015091	2.49609	0.0265145	0.40895
7919637	HIST2H2BE	NM_003528	0.237603	1.19052	0.0275696	1.45641	0.000149914	2.49005	0.493525	0.878335
7969544	NDFIP2	NM_019080	0.00452403	1.316	0.000159235	1.57688	5.1366e-07	2.48771	0.0112438	0.734311
7905428	TUFT1	NM_020127	0.329961	1.20016	0.0634049	1.48125	0.00114319	2.48704	0.521661	0.856156
8124492	HIST1H2BK	NM_080593	0.307614	1.10153	0.00132501	1.49709	2.31875e-06	2.48299	8.00711e-05	0.499818
8069880	TIAM1	NM_003253	0.036287	1.4196	0.000278568	2.23614	0.000256522	2.48073	0.178928	0.757361
8167603	CLCN5	NM_001127899	0.17214	1.07254	0.0446442	1.12253	2.27429e-09	2.47447	0.000627139	0.748632
8119088	CDKN1A	NM_078467	0.00165066	1.50721	2.93842e-06	2.43615	7.7403e-06	2.47202	0.000318154	0.515208
8098204	CPE	NM_001873	0.000825361	0.755169	0.0318695	0.848215	5.22609e-08	2.46815	0.322436	0.917863
8172280	SLC9A7	NM_032591	0.00732362	1.40367	0.000125565	1.86729	1.11414e-05	2.46779	0.0161494	0.680242
8065948	FER1L4	NR_024377	0.106574	1.1486	0.00780501	1.31079	6.15168e-07	2.46586	0.00205735	0.665682
7972487	DOCK9	NM_015296	1.61869e-07	2.22075	2.33927e-06	1.94295	2.99651e-07	2.46257	0.0461429	0.805794
7950933	NOX4	NR_026571	1.72443e-05	1.35666	9.21644e-08	1.71169	9.62682e-10	2.4568	0.000604654	0.765068
8160786	KIAA1161	NM_020702	0.135162	1.07949	0.00138113	1.23505	2.31686e-09	2.44874	0.00015233	0.712119
8042637	DYSF	NM_001130978	0.238844	1.08861	0.0159684	1.2278	1.35779e-07	2.44712	0.244386	0.896026
7922773	NCF2	NM_000433	0.000434899	1.4452	8.77069e-06	1.82872	4.68586e-07	2.44664	0.0360239	0.788842
8030251	TRPM4	NM_017636	0.000747879	1.33698	5.43157e-06	1.70628	7.53466e-08	2.44167	0.000782163	0.68519
8059244	CHPF	NM_024536	0.00238976	1.37027	2.88708e-05	1.77241	1.01725e-06	2.43834	0.0345573	0.773711
7958202	CHST11	NM_018413	1.46081e-05	1.8657	4.39791e-06	2.12067	2.42551e-06	2.43651	0.224719	0.861058
8126086	TMEM217	NM_145316	0.0262574	1.25131	0.000228622	1.63271	2.24624e-06	2.43401	0.00973965	0.700773
8014115	MYO1D	NM_015194	0.14778	0.883159	0.115529	0.864451	8.17142e-07	2.43214	0.448158	0.920856
8102200	DKK2	NM_014421	0.377218	1.07011	0.0152369	1.25033	3.35692e-07	2.43166	0.00231902	0.689139
8096744	CYP2U1	NM_183075	8.128e-05	1.35601	4.50385e-05	1.41497	7.16463e-09	2.43062	0.000250408	0.704089
7946323	OR5P2	NM_153444	0.0756811	1.20821	0.00768052	1.39437	6.07169e-06	2.4287	0.017627	0.704565
8116835	GCNT2	NM_145649	0.00289589	1.44376	0.000590606	1.62709	7.13386e-06	2.42255	0.60183	0.933177
7970329	GAS6	NM_000820	0.00456696	1.59454	0.000594454	1.9388	0.000138646	2.41154	0.13222	0.75295
8095868	UNQ3028	AY358789	0.00126198	1.8279	0.000573935	2.04233	0.000259059	2.40931	0.0218398	0.608499
8157671	OR1J4	NM_001004452	0.237613	0.844349	0.255462	1.18979	0.000158996	2.40899	0.216392	0.792504
8085138	OXTR	NM_000916	0.0631433	1.60704	0.0193339	1.95146	0.0080061	2.40853	0.698423	0.886571
8166747	SYTL5	NM_138780	0.10423	0.736	0.80178	1.04901	0.00120634	2.40565	0.234468	0.7514
7974117	C14orf28	NM_001017923	0.0405769	1.19168	0.000156073	1.55648	5.94072e-07	2.39019	0.00305888	0.690883
7994981	ORAI3	NM_152288	0.13243	1.19894	0.00257268	1.57693	3.01031e-05	2.38911	0.00604182	0.612955
7917875	F3	NM_001993	0.00696922	1.51945	0.000252095	2.02417	0.000109124	2.38185	0.110123	0.747626
8152133	RRM2B	NM_015713	0.0020378	1.24006	9.81831e-07	1.70589	1.64372e-08	2.37956	2.41761e-06	0.548693
8158250	CERCAM	NM_016174	0.0137278	1.21982	5.07665e-06	1.77204	2.05349e-07	2.3792	0.00271022	0.712214
8135480	DNAJB9	NM_012328	0.0141514	1.35482	0.000257154	1.78348	1.80597e-05	2.37572	0.0620158	0.751787
8176076	DNASE1L1	NM_001009932	0.0010225	1.294	1.2414e-06	1.76763	4.45236e-08	2.37511	9.64564e-05	0.638808
8029744	QPCTL	NM_017659	0.175497	1.08515	0.00734479	1.21581	2.4546e-08	2.3747	0.00871883	0.792579
8126798	GPR116	NM_015234	0.705395	0.977804	0.330918	1.06481	3.11615e-08	2.37459	0.244431	1.09736
8151952	NIPAL2	NM_024759	0.0018871	1.24425	5.16201e-06	1.57979	1.83481e-08	2.36928	0.000327284	0.698607
7998604	HAGH	NM_005326	0.00698657	1.2228	0.077117	1.13657	6.86948e-08	2.36481	0.0256663	0.813478
8126093		---	0.089341	1.22244	0.000842602	1.67015	2.44321e-05	2.3646	0.0066029	0.627254
8173310	OPHN1	NM_002547	0.00389474	1.55248	0.00484783	1.57545	8.19026e-05	2.36023	0.318222	0.845121
7893608		---	0.00101906	1.34808	0.000426879	1.42835	2.48766e-07	2.3565	0.00352775	0.720008
7898663	PINK1	NM_032409	0.00536655	1.21872	2.43985e-05	1.51188	3.71121e-08	2.35588	0.000438137	0.69336
8140478	PION	NM_017439	0.0120599	1.52568	0.000488877	2.06086	0.000303903	2.3549	0.112948	0.725982
7916986	NEGR1	NM_173808	3.76837e-06	1.45737	1.91946e-07	1.7043	3.30337e-09	2.35448	0.0275682	0.856794
8088636		---	0.202273	1.14459	0.123835	1.19378	1.16201e-05	2.35308	0.00611304	0.647166
8103415	C4orf18	NM_001128424	0.761001	1.04594	0.0115181	1.5835	0.000336464	2.34905	0.00186319	0.472309
7901054	PLK3	NM_004073	0.00159853	1.29109	7.33508e-07	1.87793	9.12633e-08	2.34807	0.000305993	0.661601
8095834	SHROOM3	NM_020859	0.000135549	1.69217	4.20578e-05	1.89538	7.53233e-06	2.34755	0.00727096	0.667816
8078461	FBXL2	NM_012157	0.000164639	1.23101	1.34906e-05	1.33743	3.57601e-10	2.34273	1.23251e-05	0.69811
7974335		---	0.0670489	1.47649	0.00808093	1.92647	0.00316395	2.3411	0.23343	0.727632
8114287	SPOCK1	NM_004598	0.322974	0.923751	5.12765e-06	1.89332	8.53786e-07	2.33507	0.0735066	0.820732
7935553	LOXL4	NM_032211	0.449448	1.09156	0.000259697	1.84316	3.84563e-05	2.33046	0.0658196	0.743095
7904226	SLC22A15	NM_018420	0.971596	0.99784	0.851253	1.01226	5.32754e-08	2.32981	0.834823	0.98354
7946326	OR5P3	NM_153445	0.0168332	1.29213	0.0025052	1.45622	5.9002e-06	2.32822	0.442551	0.908411
8179238	MICA	NM_000247	9.15033e-07	1.39795	8.72131e-08	1.56024	2.08714e-10	2.32671	5.1541e-05	0.745906
7921713	F11R	NM_016946	0.0107326	1.18503	0.000133852	1.39316	2.99892e-08	2.32205	0.000130947	0.665578
7963567	KRT8	NM_002273	0.0406087	0.731779	0.859749	0.974074	0.000239451	2.3127	0.010286	0.581801
8121861	NCOA7	NM_181782	0.107088	1.15347	0.000106698	1.64116	1.90366e-06	2.30975	0.0428506	0.784235
8003850	CYB5D2	NM_144611	0.309663	1.10896	0.0140988	1.34863	1.11685e-05	2.30868	0.0276955	0.726388
8041508	QPCT	NM_012413	0.103616	1.15756	2.93921e-05	1.78103	2.2181e-06	2.30717	0.00293188	0.667305
8117045	RBM24	NM_001143942	9.85822e-05	1.46141	1.25642e-05	1.65624	2.12007e-07	2.30347	0.151483	0.875098
8021623	SERPINB7	NM_003784	0.00115113	2.32	0.00810918	1.95885	0.00429911	2.30049	0.935491	0.978741
8147469	PGCP	NM_016134	0.169059	1.27138	0.00997854	1.70913	0.00113457	2.29963	0.16978	0.730667
7909503	SERTAD4	NM_019605	0.22034	1.17517	0.00107888	1.76912	0.000120362	2.29835	0.45559	0.881593
8157800		---	0.486257	1.19247	0.0570473	1.73561	0.0149635	2.29564	0.464627	0.78481
8049532	LRRFIP1	NM_001137550	8.82896e-05	1.57226	4.57738e-05	1.68134	1.29277e-06	2.29461	0.073512	0.817727
8024792	EBI3	NM_005755	0.0967641	1.2074	0.00170085	1.56755	2.40922e-05	2.29262	0.0585295	0.751023
8132250	BMPER	NM_133468	0.328666	1.18764	0.0329227	1.54513	0.00144891	2.29209	0.0493076	0.616604
8083034	CLSTN2	NM_022131	0.402437	1.04943	0.802951	1.01528	3.11897e-08	2.29158	0.28837	0.922325
7909510	HHAT	NM_018194	0.0270527	1.1706	8.29244e-05	1.47541	1.20964e-07	2.28468	0.0014195	0.713476
8146921	RDH10	NM_172037	0.0463283	1.54683	0.00548444	2.03244	0.00424436	2.28315	0.0314658	0.53474
7986789	ATP10A	NM_024490	1.33332e-05	1.47008	3.27101e-06	1.60587	2.70254e-08	2.28304	0.0111401	0.80706
7945663	CTSD	ENST00000340134	0.533339	1.08409	0.038003	1.36847	0.000141314	2.27987	0.0453674	0.692088
8122720	ULBP2	NM_025217	0.157322	1.10422	0.0916251	1.1375	2.138e-07	2.27918	0.594012	0.95397
8104107	TRIML2	NM_173553	0.0320806	1.18587	0.000242856	1.47232	4.49085e-07	2.27757	0.021486	0.784041
7919340	GJA5	NM_005266	0.496721	1.04232	0.414814	1.05485	6.78056e-08	2.27667	0.0500733	0.844827
8015187	KRTAP1-1	NM_030967	3.25788e-05	1.97923	5.03177e-06	2.41705	3.06817e-05	2.27314	0.000458219	0.515394
7901969	ROR1	NM_005012	0.0433166	1.57636	0.0197954	1.78376	0.00520732	2.27143	0.356103	0.776299
7902660	WDR63	NM_145172	0.160953	1.20991	0.000999804	1.80159	0.000166832	2.26869	0.000482596	0.453403
8127549	SLC17A5	NM_012434	2.89161e-07	1.48558	9.20172e-09	1.78059	6.01355e-10	2.26628	0.000100883	0.748975
8049187	EFHD1	NM_025202	0.0360147	1.18191	0.0309248	1.20321	5.23666e-07	2.26345	0.869601	0.984573
8052004	C2orf61	AK097491	0.0032436	1.26505	7.54568e-05	1.49631	1.84166e-07	2.26007	0.00937439	0.771388
8023598	RNF152	NM_173557	0.179333	1.09962	0.0262012	1.19774	2.8239e-07	2.25599	0.00116068	0.691341
8131944	NFE2L3	NM_004289	5.67216e-06	1.5891	4.99589e-07	1.86795	9.498e-08	2.25597	0.867835	0.986671
8056257	FAP	NM_004460	7.68656e-05	1.45392	7.42946e-07	1.89193	1.78953e-07	2.25536	0.047053	0.831148
8061247	RIN2	NM_018993	0.000630554	1.35832	1.05057e-05	1.67572	2.98326e-07	2.25354	0.0840401	0.848009
8113103	C5orf36	NM_001145678	0.290493	1.10885	0.00411897	1.4233	9.99313e-06	2.25003	0.000294473	0.540474
7965110		---	0.011509	1.48066	0.00169809	1.76173	0.0002469	2.24501	0.204164	0.793217
8166442	FAM3C	NM_014888	0.00637508	1.28044	0.00170301	1.38006	1.08143e-06	2.24368	0.0450731	0.802871
7959102	HSPB8	NM_014365	0.0161381	1.52532	0.00206894	1.87975	0.000754216	2.24358	0.0345625	0.624357
7953211	C12orf5	NM_020375	0.000343274	1.5185	2.67211e-05	1.81062	3.82254e-06	2.24247	0.000318163	0.575831
7988970	KIAA1370	NM_019600	0.0187067	1.22927	6.60955e-05	1.62263	1.29778e-06	2.23618	0.00181858	0.672931
8142540	FAM3C	NM_014888	0.00534609	1.3123	0.00261962	1.38241	2.29075e-06	2.23403	0.056936	0.801783
7948330	OR5B21	NM_001005218	0.00391513	1.23614	0.000122647	1.42503	1.02532e-07	2.22073	0.000154834	0.655416
8056968	LOC375295	BC013588	2.47945e-05	1.25298	3.30779e-05	1.26354	1.81828e-10	2.21786	0.0122547	0.876828
7950425	CHRDL2	NM_015424	0.23969	1.09717	0.150571	1.13094	1.27588e-06	2.21511	0.00891181	0.736496
8107234	MAN2A1	NM_002372	2.96783e-06	1.52377	2.24707e-08	2.02749	2.13122e-08	2.21212	0.00660579	0.801868
8122038	TMEM200A	NM_052913	0.00328841	1.46853	0.000146618	1.84562	3.96324e-05	2.20568	0.571039	0.92298
7971369	KCTD4	NM_198404	0.0408866	1.25366	0.000356059	1.67984	2.18149e-05	2.20534	0.00213017	0.604546
8041197	YPEL5	NM_001127401	0.0666973	1.30646	0.00568064	1.60979	0.000314318	2.20502	0.0647745	0.702652
7974689	DACT1	NM_016651	0.0200104	0.889081	0.0476777	1.10893	3.70986e-09	2.20226	1.56892e-05	0.67147
7995697	LPCAT2	NM_017839	0.043935	1.12403	0.000215531	1.33609	2.542e-08	2.20149	0.000924722	0.743276
8136341	BPGM	NM_199186	0.107738	1.15459	0.000525945	1.51341	3.87173e-06	2.20006	0.0159811	0.738299
7908459	CFH	NM_000186	0.00981001	1.7824	0.000145541	3.00572	0.00439978	2.19982	0.175621	0.700904
8160441	CDKN2A	NM_058197	0.0139738	1.61163	0.040921	1.50154	0.00185499	2.1992	0.831757	1.04833
8007228	ATP6V0A1	NM_001130020	0.0132162	1.20774	0.000390006	1.40187	3.09367e-07	2.1975	0.00370037	0.73666
8112971	HAPLN1	NM_001884	0.000673003	0.775683	0.00882745	0.82982	5.97034e-08	2.19614	0.062339	0.860373
8020508	RIOK3	NM_003831	0.000123164	1.26455	5.48808e-06	1.41577	2.56449e-09	2.19103	0.00573714	0.830872
8109333	GPX3	NM_002084	0.0676025	1.13411	0.0256348	1.18595	2.24487e-07	2.18528	0.0314677	0.818974
8043500		---	0.080053	1.30103	0.207823	1.21639	0.000472395	2.18444	0.125838	0.743422
8112980	EDIL3	NM_005711	0.000231158	1.24903	1.82998e-06	1.48288	3.30628e-09	2.18432	0.00058852	0.771048
7927146	CSGALNACT2	NM_018590	0.332195	1.094	0.00192117	1.45586	8.92123e-06	2.18239	0.0439693	0.769552
8121838	TPD52L1	NM_001003395	0.00802591	1.91271	0.0133645	1.88386	0.00773684	2.18138	0.394537	0.789525
8169233		---	0.785512	1.0505	0.168361	1.31974	0.00312809	2.18018	0.842296	0.953968
8168674		---	0.773535	1.03762	0.234982	1.18263	0.000225245	2.1783	0.368988	0.857817
8150537	SLC20A2	NM_006749	0.00217121	1.47418	0.00047663	1.65994	2.86177e-05	2.17788	0.157974	0.821195
8119067	KCTD20	NM_173562	0.0285829	1.52368	0.0201019	1.62385	0.00233613	2.17693	0.674136	0.90888
7917850	ARHGAP29	NM_004815	0.000691441	1.64448	0.00118924	1.64135	7.03662e-05	2.17527	0.840853	1.02995
8015230	KRTAP4-11	NM_033059	0.00010401	1.73671	1.25188e-06	2.52352	2.281e-05	2.17408	0.0950691	0.793752
8005171	TRPV2	NM_016113	0.199412	1.17883	0.00479268	1.56356	0.000169833	2.17403	0.00953568	0.613525
8017850	WIPI1	NM_017983	0.0254521	1.32556	0.000354535	1.78803	7.51664e-05	2.17334	0.0286026	0.697805
8143221	ATP6V0A4	NM_020632	0.0164512	1.17609	0.0140117	1.19576	1.08571e-07	2.17301	0.0639238	0.85597
7902957	EPHX4	NM_173567	0.000943416	1.44108	2.91247e-05	1.79333	5.36132e-06	2.17174	0.149454	0.844206
7969574	KRT18	NM_000224	0.863483	1.02925	0.186174	1.27888	0.00193144	2.16951	0.118564	0.696853
7934154		---	0.924045	0.982631	0.928291	1.01784	0.00366543	2.16779	0.206695	0.730136
7931081	PLEKHA1	NM_021622	0.150422	1.11495	0.0104959	1.25773	9.3816e-07	2.16778	0.0233811	0.78602
8131631	HDAC9	NM_178423	0.00228159	1.45541	3.24609e-05	1.95238	2.35549e-05	2.16747	0.762242	0.961336
7909332	CD55	NM_001114752	0.00175991	1.44203	0.00691816	1.37465	1.30192e-05	2.16656	0.987975	1.00185
7953291	CD9	NM_001769	0.00385485	1.17157	7.50439e-05	1.32146	5.40921e-09	2.16534	0.00105796	0.779644
7983512	SQRDL	NM_021199	0.109994	1.27512	0.00453307	1.68897	0.000623569	2.16459	0.0484467	0.667002
8113981	P4HA2	NM_004199	0.0578714	1.28597	0.00108617	1.72924	0.000165008	2.16304	0.266533	0.832754
8140468	PION	NM_017439	0.00888844	1.26761	0.000152666	1.55493	2.04287e-06	2.16295	0.050152	0.805099
8089259		---	0.00867887	1.51417	0.00355288	1.66858	0.000393725	2.15807	0.318847	0.834906
8126303	TREM1	NM_018643	0.472483	1.05895	0.563609	1.05024	2.5155e-06	2.15472	0.460209	0.925768
8015218	KRTAP4-8	NM_031960	0.000260476	1.73275	3.9142e-06	2.50343	6.72688e-05	2.15096	0.227075	0.835632
7930304	GSTO1	NM_004832	3.55844e-06	1.44539	3.15549e-06	1.48951	8.83902e-09	2.14685	0.00220099	0.792571
8153550	NRBP2	NM_178564	0.19479	1.09487	9.36554e-05	1.49891	5.58172e-07	2.13188	0.00540227	0.746278
8005847	TNFAIP1	NM_021137	0.00459722	1.30211	0.000225679	1.52439	2.469e-06	2.13163	0.00732715	0.725736
8009277	RGS9	NM_003835	0.351004	0.965523	1.26504e-05	1.31527	6.56269e-10	2.13086	0.00117002	0.81857
7958960	TPCN1	NM_001143819	0.194389	1.17207	0.00669461	1.4976	0.000141858	2.12939	0.0433474	0.710691
8174937	ODZ1	NM_014253	0.0597412	1.1123	2.5635e-05	1.43455	3.59883e-08	2.12549	0.0613988	0.870823
8078350	TGFBR2	NM_001024847	0.00563042	1.22973	0.000142166	1.43288	2.71474e-07	2.12492	0.00549809	0.762012
7918284	TAF13	NM_005645	0.00123099	1.3558	9.18861e-05	1.56099	1.5794e-06	2.12429	0.0500108	0.813249
8011343	SPATA22	NM_032598	0.887384	1.00796	0.510242	1.04056	7.74572e-08	2.12408	6.86903e-05	0.653218
8015223	KRTAP4-12	NM_031854	7.2146e-05	1.74483	1.29711e-06	2.44361	2.27248e-05	2.12216	0.0783695	0.78855
8019565	KRTAP4-12	NM_031854	7.2146e-05	1.74483	1.29711e-06	2.44361	2.27248e-05	2.12216	0.0783695	0.78855
8101616	C4orf36	NM_144645	0.0169958	1.15595	0.000243331	1.33352	4.80089e-08	2.11945	0.00493806	0.790253
8022176	LAMA1	NM_005559	2.63462e-05	1.67442	6.73797e-06	1.88347	3.77639e-06	2.11573	0.742462	1.03513
8150089	TMEM66	NM_016127	0.0198255	1.09841	9.03028e-07	1.40877	4.96606e-10	2.11509	3.16175e-05	0.744429
8148917	MFSD3	NM_138431	0.062485	1.12726	0.000220937	1.38326	1.65661e-07	2.11367	0.000461271	0.695012
7922095	BRP44	NR_026550	7.10356e-06	1.24975	1.77281e-06	1.31377	7.56456e-11	2.1115	2.40378e-06	0.722824
7918426	SLC16A4	NM_004696	0.0135212	1.59103	0.000292641	2.3725	0.00213535	2.11107	0.0330629	0.602825
7986293	MCTP2	NM_018349	0.0127317	1.38046	0.00188975	1.59494	0.00010404	2.11075	0.0121471	0.653248
7946321		---	0.303622	1.09983	0.0261195	1.27132	1.3812e-05	2.10351	0.0786049	0.800231
8120602	OGFRL1	NM_024576	1.51101e-05	1.46002	7.44344e-05	1.40755	8.41866e-08	2.09927	0.0296807	0.839013
8148385	TG	NM_003235	0.00729507	1.10199	2.46537e-05	1.23759	9.91596e-11	2.09877	1.28846e-05	0.756472
8139207	INHBA	NM_002192	0.00218795	1.4385	0.00243897	1.46625	2.47703e-05	2.09827	0.017375	0.712997
8118100	MICA	NM_000247	4.64463e-06	1.30315	2.92276e-07	1.44495	3.82203e-10	2.09754	2.1614e-05	0.743112
7950524	MAP6	NM_207577	0.0999384	1.12375	0.0915999	1.13689	6.447e-07	2.09719	0.000926313	0.68817
8016390	COPZ2	NM_016429	0.0043147	1.33883	3.02609e-05	1.77912	7.74292e-06	2.09703	0.0177946	0.741688
8171921	DMD	NM_000109	0.00721089	1.2315	0.00207004	1.30927	5.54457e-07	2.09539	0.00371674	0.738649
8144267	CLN8	NM_018941	7.03928e-06	1.31234	6.04392e-07	1.44489	8.47856e-10	2.09535	6.22348e-05	0.752837
8106210	RGNEF	NM_001080479	2.87046e-07	1.56123	1.05076e-09	2.1908	7.43645e-09	2.09432	0.061788	0.888951
8135218	LRRC17	NM_005824	0.000485654	1.24118	1.02865e-07	1.72812	1.25253e-08	2.09252	0.00120813	0.777503
7989785	IGDCC4	NM_020962	0.00280444	1.29797	5.7994e-06	1.77002	1.31159e-06	2.09027	0.0066352	0.741716
8091283	PLOD2	NM_182943	0.011813	1.24718	0.000158948	1.53792	2.70738e-06	2.08647	0.0091429	0.738854
8025421	2013-03-02	NM_016496	0.00306747	1.154	7.43384e-07	1.47287	2.03742e-09	2.08629	6.3944e-05	0.738119
8042503	MXD1	NM_002357	0.00128693	1.25901	5.25522e-07	1.76662	1.09691e-07	2.08507	0.00916639	0.799321
8117054	CAP2	NM_006366	9.65982e-05	1.45666	8.59607e-06	1.67962	7.5983e-07	2.08177	0.051857	0.830309
8047606	NBEAL1	NM_001099273	0.00765061	1.32316	0.00256934	1.42594	1.49995e-05	2.07321	0.011423	0.710415
7930454	PDCD4	NM_145341	0.0491811	1.19057	4.61224e-05	1.69569	5.92513e-06	2.07291	0.000522453	0.61285
8058450	GPR1	NM_005279	0.0200187	1.24221	0.00335534	1.3707	6.886e-06	2.07281	0.0285817	0.768362
8034940	NOTCH3	NM_000435	6.78651e-05	1.65129	8.55377e-05	1.68665	1.05199e-05	2.0723	0.12822	0.834815
7934442	SYNPO2L	NM_001114133	0.00159707	1.27765	0.00268922	1.27548	3.28314e-07	2.07119	0.00384849	0.753887
8037322	ETHE1	NM_014297	4.38583e-05	1.24906	3.58426e-07	1.46464	8.82696e-10	2.07109	2.40056e-05	0.733242
7956524	PIP4K2C	NM_024779	0.146204	1.10173	0.00190208	1.30186	4.67203e-07	2.06908	0.00101499	0.703412
8107133	PAM	NM_000919	0.234642	1.16324	0.0190422	1.41872	0.000296894	2.06612	0.147865	0.782921
7955533	FLJ33996	ENST00000423909	0.000162774	1.63777	0.000284461	1.63913	2.42124e-05	2.06597	0.14833	0.830984
8028991	CYP2S1	NM_030622	0.0113295	0.706101	0.460932	0.909501	0.000218063	2.06572	0.0133286	0.64256
8170704	ABCD1	NM_000033	0.0558505	1.20007	0.0101183	1.32414	1.3497e-05	2.06543	0.0116283	0.715038
8065920	FER1L4	NR_024377	0.240221	1.07573	0.0025613	1.27071	2.69991e-07	2.06432	0.00207228	0.739003
7902043	DNAJC6	NM_014787	0.247407	1.07836	0.000332433	1.38928	4.76609e-07	2.05885	0.159571	0.885313
7972750	COL4A1	NM_001845	0.15249	1.34273	0.0118354	1.84264	0.00869719	2.05766	0.30895	0.764653
8077490	LMCD1	NM_014583	0.605032	1.11346	0.156451	1.38687	0.0115382	2.05472	0.11786	0.639967
8028332	KCNK6	NM_004823	0.23361	1.12908	0.0166811	1.33315	4.43183e-05	2.05416	0.00595652	0.655429
7922756	NMNAT2	NM_015039	0.000164786	1.39799	5.84423e-05	1.49477	5.13935e-07	2.05338	0.157984	0.884504
8026991	PGPEP1	NM_017712	0.0172791	1.16194	4.7805e-05	1.43167	1.22472e-07	2.04864	0.000494274	0.714414
8054771	SLC35F5	NM_025181	0.000658335	1.2491	6.09765e-06	1.48893	3.71909e-08	2.04778	0.000198973	0.714215
8048870	WDR69	NM_178821	0.322629	1.09782	0.185401	1.14554	2.43712e-05	2.04766	0.527908	0.925889
8095139	SRD5A3	NM_024592	0.184043	1.16532	0.00829528	1.44208	0.00013381	2.04408	0.0458574	0.728716
8177788	HLA-E	NM_005516	0.000374186	1.29408	1.98192e-06	1.61613	9.1452e-08	2.043	0.00219002	0.764937
8179103	HLA-E	NM_005516	0.000374186	1.29408	1.98192e-06	1.61613	9.1452e-08	2.043	0.00219002	0.764937
8154725	KRT18	NM_000224	0.972827	0.994452	0.249765	1.22979	0.0028638	2.04127	0.165655	0.734041
8155898	PCSK5	NM_006200	0.213206	0.893511	0.239383	1.12003	1.51515e-05	2.03926	0.0130269	0.721387
7965335	DUSP6	NM_001946	0.0425565	1.27376	7.87818e-05	1.94786	0.000118206	2.03921	0.0147035	0.671911
7912898	ATP13A2	NM_022089	0.0882221	1.09825	0.000131277	1.34745	5.87294e-08	2.03777	0.00436821	0.793296
7908917	BTG2	NM_006763	0.00104453	1.35344	2.13896e-07	2.20402	2.1429e-06	2.0377	8.31404e-06	0.505251
7892544		---	0.659784	1.07495	0.515242	1.12163	0.0029321	2.0377	0.10578	0.692995
8090803	RAB6B	NM_016577	0.162425	1.09191	0.0843315	1.12618	3.35711e-07	2.03452	0.00699684	0.777931
8100378	RPL21P44	NR_027153	0.272903	1.09361	0.418321	1.07227	6.14802e-06	2.03281	0.210432	0.873797
8090193	HEG1	NM_020733	0.832304	0.958949	0.723617	1.07785	0.00984268	2.03223	0.123919	0.657309
8117890	HLA-E	NM_005516	0.00040574	1.28858	1.90515e-06	1.61377	9.50563e-08	2.02803	0.00195411	0.76303
8047381	CFLAR	NM_003879	0.003571	1.347	7.95105e-05	1.67372	1.15182e-05	2.02523	0.541803	0.93443
8081645	C3orf52	NM_024616	0.00205624	1.45618	0.00199432	1.49705	4.9692e-05	2.02464	0.359387	0.887097
8045533		---	0.479054	1.14837	0.612282	1.11108	0.00899474	2.02228	0.956773	1.01382
8146687	ADHFE1	NM_144650	0.0283555	1.29548	0.0380497	1.29545	0.000104539	2.02128	0.00541681	0.630945
7981346	RAGE	NM_014226	0.00118227	1.49808	0.000738461	1.58323	4.95097e-05	2.02068	0.275563	0.866619
7976496	SERPINA3	NM_001085	0.519066	1.05487	0.00552938	1.33648	9.31407e-06	2.01946	0.329074	0.898429
7923596	ETNK2	NM_018208	0.00242101	1.50964	0.00374873	1.51098	0.000150274	2.0141	0.155405	0.807524
8062023	MAP1LC3A	NM_032514	0.0850479	1.22422	0.0119118	1.40651	0.000153519	2.01173	0.15024	0.805011
7933872	EGR2	NM_000399	0.552284	0.961398	6.0663e-07	1.92573	1.03223e-06	2.0076	0.0180775	0.794068
8015412	JUP	NM_002230	0.0800001	0.842988	0.22774	1.12905	2.8626e-05	2.00524	0.000519085	0.577524
8011093	SLC43A2	NM_152346	0.7349	1.01355	0.00237724	1.17251	3.95095e-09	2.00391	3.7142e-05	0.724447
8010243	SYNGR2	NM_004710	0.00296691	1.20627	3.28445e-07	1.72349	7.66504e-08	2.00387	0.000398069	0.725578
8078014	SLC6A6	NM_003043	0.502729	1.03661	0.0182795	0.859137	1.06372e-07	2.00375	0.0041892	0.786554
8088180	WNT5A	NM_003392	0.049196	1.26911	0.000448757	1.74471	0.00017816	2.00263	0.00545245	0.617378
7955637	KRT18	NM_199187	0.756259	0.957518	0.375443	1.14398	0.00112957	2.00203	0.127931	0.746273
2-fold down-regulated
			P value	Ratio	P value	Ratio	P value	Ratio	P value	Ratio
Affymetrix ID	Gene Symbol	RefSeq	(Middle/Young)	(Middle/Young)	(Old/Young)	(Old/Young)	(Senescent/Young)	(Senescent/Young)	(Old+hTERT/Old+Vector)	(Old+hTERT/Old+Vector)
8046488	CDCA7	NM_031942	1.19836e-06	0.78141	2.04525e-11	0.498763	1.54605e-16	0.122979	5.71248e-12	2.58395
8003583	KIF22	NM_007317	1.64008e-06	0.811237	1.30779e-10	0.595179	1.26963e-14	0.281835	1.97893e-10	1.8466
8127031	MCM3	NM_002388	9.85464e-07	0.763206	3.5667e-11	0.489904	2.04131e-14	0.223621	2.0849e-10	2.12016
7994620	KIF22	NM_007317	4.57035e-06	0.819495	2.76995e-10	0.599716	2.58885e-14	0.285446	3.59135e-10	1.84482
8055426	MCM6	NM_005915	0.000209922	0.843286	4.31111e-10	0.531529	6.60326e-14	0.225797	3.6697e-10	2.19207
7957850	GAS2L3	NM_174942	0.00117215	0.858865	2.07145e-08	0.607785	6.10598e-14	0.191069	1.33477e-08	1.88527
7924096	NEK2	NM_002497	0.00374668	0.888791	7.83437e-08	0.667699	1.36049e-13	0.243158	4.38615e-08	1.68405
8024900	UHRF1	NM_001048201	6.35847e-05	0.814954	2.5718e-08	0.628733	1.1833e-13	0.225946	3.58967e-09	1.96622
8071212	CDC45L	NM_003504	0.000233965	0.811913	4.49852e-09	0.528182	2.62982e-13	0.193926	3.23852e-09	2.23572
7996211	GINS3	NM_001126129	6.83416e-06	0.775816	2.00076e-09	0.564482	3.35774e-13	0.261506	7.97185e-10	2.13517
8062571	FAM83D	NM_030919	0.0211735	0.919824	5.42405e-08	0.670049	3.88852e-13	0.288977	2.71613e-08	1.6849
8013671	SPAG5	NM_006461	0.0222535	0.89753	5.37659e-08	0.592332	4.52278e-13	0.201524	2.95158e-07	1.73208
7921033	IQGAP3	NM_178229	0.0510655	0.928463	1.14363e-06	0.720035	5.01363e-13	0.267188	1.09253e-07	1.64872
8040712	CENPA	NM_001809	0.00168661	0.857704	7.63008e-08	0.625228	3.3596e-13	0.218686	2.12724e-06	1.52532
7964271	PRIM1	NM_000946	0.000445252	0.776455	4.1805e-09	0.430572	1.1065e-12	0.148642	9.45545e-09	2.61338
8019842	TYMS	NM_001071	0.100087	0.941479	2.7633e-07	0.690333	5.92881e-13	0.276425	4.44998e-06	1.41723
8097857	MND1	NM_032117	0.00123673	0.81281	2.15495e-08	0.506214	1.13974e-12	0.169448	5.43564e-09	2.56406
7974920	SYNE2	NM_182914	0.249277	0.948834	3.11345e-08	0.560551	4.41752e-12	0.248838	2.6394e-08	2.05329
8072687	MCM5	NM_006739	0.000176722	0.803769	3.4762e-09	0.515553	8.1574e-13	0.220213	2.7342e-08	1.96691
8099524	LDB2	NM_001130834	0.45756	1.02456	0.0729228	0.935749	1.00833e-12	0.317229	7.22373e-06	1.36396
7900699	CDC20	NM_001255	0.000881934	0.857056	3.07368e-07	0.683148	6.34591e-13	0.26513	1.85714e-07	1.63036
8173732	TAF9B	NM_015975	0.00494571	0.858671	5.45077e-08	0.569459	7.10687e-13	0.190138	3.23523e-06	1.60251
8176263	TAF9B	NM_015975	0.00494571	0.858671	5.45077e-08	0.569459	7.10687e-13	0.190138	3.23523e-06	1.60251
8136869	CASP2	NM_032982	0.00779397	0.929676	1.59615e-09	0.672823	5.19388e-12	0.48514	1.70187e-08	1.48345
7919642	HIST2H2AB	NM_175065	0.00294846	0.818422	6.10589e-08	0.507931	1.6124e-12	0.152151	4.21487e-08	2.35781
8108301	KIF20A	NM_005733	0.000195232	0.791025	2.17001e-07	0.608199	6.52107e-13	0.187507	1.51735e-05	1.49892
7937020	MKI67	NM_002417	0.0276253	0.885859	2.5297e-07	0.586292	1.90383e-12	0.189115	5.14656e-07	1.84472
7983206	TUBGCP4	NM_014444	9.3522e-05	0.865125	1.15004e-09	0.637476	2.49163e-12	0.427425	8.9723e-06	1.27469
8012403	AURKB	NM_004217	2.8378e-05	0.767444	5.92499e-08	0.599828	2.44765e-12	0.254683	4.35539e-08	1.90318
8026051	RNASEH2A	NM_006397	0.000241692	0.852054	2.11815e-08	0.650849	2.44256e-12	0.350471	1.6815e-07	1.54727
8047288	SGOL2	NM_152524	0.0105525	0.892418	1.23955e-06	0.699074	5.54175e-12	0.306241	1.97156e-07	1.68266
8007071	CDC6	NM_001254	0.00119204	0.808621	9.45132e-08	0.544374	1.58691e-11	0.234845	1.4457e-08	2.41341
8032491	LMNB2	NM_032737	0.00326618	0.893646	1.32876e-07	0.697868	9.32586e-12	0.396629	3.94749e-06	1.37751
8013243	SHMT1	NM_004169	2.73051e-06	0.748435	3.23664e-09	0.564329	7.93313e-12	0.34251	4.47536e-08	1.74284
8124534	HIST1H4L	NM_003546	0.050302	0.906612	2.85226e-07	0.611388	5.70657e-12	0.24313	3.78777e-07	1.79861
8001197	NETO2	NM_018092	1.38645e-05	0.730111	1.27822e-07	0.590852	2.46711e-12	0.221242	2.26412e-05	1.47935
8005839	TMEM97	NM_014573	0.00123584	0.844094	3.14489e-08	0.583766	8.16279e-12	0.292585	1.83604e-06	1.5734
8014233	SLFN11	NM_001104587	6.69566e-05	0.765455	7.30271e-05	0.753487	3.54432e-12	0.230582	2.18457e-07	1.85039
8131709	SP4	NM_003112	1.22855e-05	0.835411	1.74191e-08	0.700926	1.94727e-11	0.489159	3.21803e-09	1.65685
8163807	PHF19	NM_015651	1.64606e-05	0.780836	4.27281e-09	0.565517	9.93098e-12	0.341941	2.66119e-07	1.61985
7923426	UBE2T	NM_014176	0.00160109	0.832001	1.1984e-07	0.584899	8.2829e-12	0.251671	1.89074e-06	1.66195
7936777	NSMCE4A	NM_017615	0.000644566	0.89405	3.57591e-08	0.723926	1.60805e-11	0.494377	1.34125e-07	1.42077
7936516	HSPA12A	NM_025015	0.0508463	0.946759	9.63129e-05	0.857129	4.73903e-12	0.447585	2.04649e-05	1.24963
8144047	PAXIP1	NM_007349	7.74611e-05	0.818938	2.52088e-08	0.628957	9.6466e-12	0.359341	1.55093e-07	1.61958
8179228	TCF19	NM_007109	0.135194	0.93488	3.02074e-07	0.633463	4.43033e-11	0.330085	1.04685e-08	2.13153
8118086	TCF19	NM_007109	0.106943	0.928481	2.96124e-07	0.629208	4.11874e-11	0.323128	1.07035e-08	2.14921
8177947	TCF19	NM_007109	0.106943	0.928481	2.96124e-07	0.629208	4.11874e-11	0.323128	1.07035e-08	2.14921
7978846	POLE2	NM_002692	0.00615911	0.795316	6.76284e-07	0.498598	2.43551e-11	0.147158	1.19004e-07	2.71955
7989657	UNQ353	AY358648	0.00425997	0.846506	3.1875e-07	0.599145	5.28244e-11	0.29194	5.5216e-08	2.08751
8124380	HIST1H1A	NM_005325	0.00122449	0.778897	1.12455e-07	0.493279	2.2548e-11	0.190121	3.4717e-07	2.18273
7895665		---	0.0398861	0.927214	1.67832e-06	0.738443	1.2279e-11	0.381225	7.00104e-05	1.28959
8063043	UBE2C	NM_181802	0.00103106	0.819492	3.83942e-07	0.611593	1.57367e-11	0.263731	4.97439e-06	1.60278
7922846	FAM129A	NM_052966	8.01078e-05	0.772223	3.15219e-05	0.736765	1.35716e-11	0.27489	7.41591e-08	1.95349
8124166	MBOAT1	NM_001080480	0.825803	0.987238	0.000111701	0.709409	5.47481e-11	0.227984	2.15161e-07	2.18916
8073062	APOBEC3B	NM_004900	0.00422252	0.80463	6.50723e-07	0.535551	1.24668e-11	0.163083	0.000205039	1.52855
7955736	ESPL1	NM_012291	0.000254022	0.788586	1.15034e-07	0.576647	3.23356e-11	0.284569	8.78563e-08	1.99557
7991080	BNC1	NM_001717	5.92331e-09	0.375193	2.7711e-09	0.326276	2.81415e-11	0.15593	0.33208	1.09389
8064976	DNAJC9	NM_015190	0.0335493	0.9162	2.48709e-07	0.668133	1.49536e-10	0.420326	9.62121e-08	1.71363
7982204	HMGN2	NM_005517	0.0262314	0.911624	4.15752e-08	0.621984	3.71558e-11	0.376323	8.53602e-05	1.31927
7985873	C15orf42	NM_152259	0.0257755	0.862454	4.07795e-06	0.610406	4.62141e-11	0.216883	2.8431e-07	2.17745
8141395	MCM7	NM_005916	0.00274562	0.826005	3.45208e-07	0.579227	2.88925e-11	0.248596	1.0176e-06	1.83036
8180255		---	0.130563	0.901673	7.38079e-06	0.600305	3.9664e-11	0.18316	8.54143e-07	2.15966
8180321		---	0.130563	0.901673	7.38079e-06	0.600305	3.9664e-11	0.18316	8.54143e-07	2.15966
8051030	SLC5A6	NM_021095	3.52397e-06	0.789372	4.92715e-08	0.686431	3.51371e-11	0.453835	8.38861e-08	1.55153
7967736	POLE	NM_006231	0.000257836	0.815421	7.46914e-08	0.610983	5.52246e-11	0.355802	1.56132e-07	1.75832
8034122	SPC24	NM_182513	0.000174458	0.747859	3.56576e-07	0.55927	1.29526e-11	0.203806	9.07813e-06	1.68472
8062766	MYBL2	NM_002466	0.0182288	0.84865	9.86276e-06	0.626848	4.84546e-11	0.207587	1.18273e-06	2.02074
7952179	H2AFX	NM_002105	0.00914654	0.895605	4.24097e-07	0.687976	6.89838e-11	0.405668	9.07198e-07	1.53205
8020779	DSG2	NM_001943	6.27496e-08	0.345542	2.55304e-09	0.221357	1.30254e-07	0.304571	0.666983	1.05375
8124416	HIST1H3D	NM_003530	0.00992263	0.838779	3.79623e-07	0.542723	5.88504e-11	0.227827	2.23944e-07	2.19425
8112260	DEPDC1B	NM_018369	0.117388	0.908189	3.01596e-06	0.607269	9.6196e-11	0.244483	4.25898e-07	2.08647
8034772	ASF1B	NM_018154	0.00113899	0.784759	3.40786e-07	0.541547	2.90472e-11	0.209966	8.98252e-07	1.98615
8008310	EME1	NM_152463	3.42235e-05	0.752818	1.26871e-07	0.593355	2.93376e-11	0.297534	5.20213e-08	1.99953
8124527	HIST1H1B	NM_005322	0.0206191	0.775793	8.23327e-06	0.470425	3.3536e-11	0.0763552	1.06922e-06	3.08377
7954029	CDKN1B	NM_004064	3.21734e-05	0.785986	2.84378e-08	0.604588	1.99469e-10	0.420137	1.31606e-07	1.71066
7924603	LBR	NM_002296	0.16935	0.925524	6.9191e-06	0.652959	7.84835e-11	0.264747	1.30746e-06	1.84735
8124518	HIST1H2AJ	NM_021066	2.89409e-05	0.546593	2.1474e-08	0.278077	4.35378e-11	0.0862879	3.456e-07	3.38349
8104234	TRIP13	NM_004237	0.0856118	0.917117	2.59389e-06	0.663947	6.74144e-11	0.308818	2.88385e-06	1.64292
8098423	NEIL3	NM_018248	0.0156366	0.833173	1.58863e-06	0.547254	5.20979e-11	0.185138	1.95282e-06	2.06242
7963157	RACGAP1	NM_013277	0.0771527	0.918727	9.44288e-06	0.710126	4.99123e-11	0.318422	5.65801e-06	1.55458
7951826	BUD13	NM_032725	0.000327415	0.852793	3.82678e-08	0.657002	5.8686e-11	0.438067	1.05523e-06	1.46151
7926319	SUV39H2	NM_024670	0.342958	0.959101	5.85757e-05	0.761063	1.48703e-10	0.365868	4.93091e-07	1.71182
8000409	HMGN2	NM_005517	0.0338298	0.911994	6.71568e-08	0.619345	6.36913e-11	0.374099	0.000132624	1.32028
7950899	RAB38	NM_022337	0.914235	1.00484	0.00363563	0.844462	1.11888e-10	0.343146	4.10979e-07	1.76404
7982663	BUB1B	NM_001211	0.00477805	0.7932	5.28358e-06	0.574091	5.04471e-11	0.173862	4.08603e-06	2.00789
7953844	DDX12	NM_004400	0.000919315	0.793009	8.48444e-07	0.592144	5.94942e-11	0.255156	3.83091e-07	1.99619
7910416	URB2	NM_014777	0.00604243	0.897454	3.42337e-06	0.755211	8.41832e-11	0.444003	1.17189e-06	1.46398
7948229	SLC43A3	NM_017611	0.000338083	0.858296	5.07089e-07	0.726352	7.49919e-11	0.459034	1.03624e-07	1.57314
8003503	FANCA	NM_000135	0.00402344	0.817766	1.54959e-06	0.58949	7.64117e-11	0.239862	6.98604e-07	2.00959
7975045	MTHFD1	NM_005956	0.000240583	0.833981	9.35748e-07	0.708614	3.54922e-11	0.387919	2.50936e-06	1.46808
8082350	MCM2	NM_004526	1.13213e-05	0.688264	3.05795e-08	0.498389	4.95971e-11	0.256525	3.24909e-07	1.99041
8140151	RFC2	NM_181471	0.052949	0.917123	6.19436e-07	0.664039	2.76494e-10	0.403158	7.6156e-07	1.63528
7926259	MCM10	NM_182751	0.00756547	0.801038	3.69092e-06	0.55261	1.21531e-10	0.187419	2.98885e-07	2.51339
8075785	FOXRED2	NM_024955	1.01488e-05	0.728271	8.54801e-09	0.519714	4.45422e-11	0.315815	0.000368665	1.32359
7904465	HIST2H2BA	NR_027337	0.0224162	0.914726	7.59137e-07	0.712354	9.97201e-11	0.432942	1.46091e-06	1.47767
7991406	PRC1	NM_003981	0.102733	0.905626	1.49522e-05	0.658243	8.43085e-11	0.246461	3.26432e-05	1.60371
7947189	CCDC34	NM_030771	0.019497	0.899597	5.16431e-07	0.666495	9.94923e-11	0.380554	1.70126e-06	1.55897
8018849	TK1	NM_003258	0.00934629	0.849505	4.86408e-06	0.644011	4.20853e-11	0.247252	8.28715e-05	1.49436
8068478	CHAF1B	NM_005441	0.00202672	0.777696	7.47732e-07	0.527388	9.66014e-11	0.205724	1.15503e-06	2.1215
8117408	HIST1H2AE	NM_021052	0.0296461	0.838832	8.87557e-06	0.571453	1.18587e-10	0.177886	1.22511e-06	2.29597
7945071	FOXRED1	NM_017547	0.000190333	0.843457	6.08697e-08	0.667555	1.73091e-10	0.470151	6.60587e-07	1.48848
8117594	HIST1H2BM	NM_003521	0.0816401	0.858749	1.26123e-05	0.544726	9.01573e-11	0.136951	1.16902e-05	2.11647
7903565	GPSM2	NM_013296	0.0348019	0.8733	2.6721e-05	0.670605	2.00105e-10	0.267243	4.56128e-06	1.79536
8141950	RELN	NM_005045	4.24872e-06	0.541488	8.52706e-09	0.313018	3.60133e-11	0.124625	0.0218284	1.30681
8103728	HMGB2	NM_001130688	0.00994676	0.77603	5.21266e-06	0.503132	1.15807e-10	0.13341	2.23633e-05	2.06713
8129120	FAM162B	NM_001085480	0.00124803	0.879166	1.35267e-05	0.793555	6.71362e-11	0.457664	0.00335388	1.1579
7948192	SSRP1	NM_003146	0.00428264	0.837108	3.12895e-06	0.643557	1.18432e-10	0.293131	5.15306e-06	1.6721
7896287		---	0.00137652	0.865223	2.42348e-06	0.731788	7.01827e-11	0.411903	0.280581	1.05313
7933164	HNRNPF	NM_004966	0.000629092	0.87341	2.07926e-06	0.765293	1.42813e-10	0.494334	2.23368e-06	1.38453
7961031	DDX12	NM_004400	0.00171877	0.803944	1.74206e-06	0.605991	2.17816e-10	0.286232	5.79809e-07	1.97523
8059838	HJURP	NM_018410	0.0386526	0.890389	7.55262e-05	0.73051	2.91076e-10	0.325543	2.02992e-06	1.74371
8012958	UBE2S	NM_014501	0.060516	0.924496	4.81917e-06	0.72883	2.23292e-10	0.418919	0.000162675	1.30662
8158714	EXOSC2	NM_014285	0.000336376	0.822961	6.95254e-07	0.67328	1.99724e-10	0.401545	4.77791e-06	1.49591
8097773	MAB21L2	NM_006439	1.60277e-06	0.379196	2.26265e-08	0.215969	1.82127e-10	0.0736671	6.89252e-06	3.00865
7901010	KIF2C	NM_006845	0.0952908	0.880303	3.71427e-05	0.620457	2.15329e-10	0.197574	6.05156e-05	1.74152
8007673	DBF4B	BC033660	0.000149818	0.789343	1.29653e-05	0.719852	1.63747e-10	0.358764	1.01638e-06	1.67588
7936706	C10orf119	NM_024834	0.00474652	0.887545	2.01692e-06	0.730875	8.27022e-10	0.492703	1.2761e-06	1.49352
8043602	NCAPH	NM_015341	0.00856677	0.795391	5.4748e-06	0.548078	1.94629e-10	0.183623	6.63775e-06	2.05971
8114425	CDC25C	NM_001790	0.181087	0.913907	2.54965e-05	0.639459	5.01958e-10	0.257254	2.43215e-05	1.73381
7954655	DDX11	NM_030653	0.000609237	0.785809	1.47342e-06	0.612407	2.53175e-10	0.304298	1.21529e-06	1.8435
8143144	PTN	NM_002825	0.100534	0.882038	0.000261101	0.680606	2.14016e-10	0.196775	0.000493648	1.54706
8112327	CKS1B	NM_001826	0.203057	0.941293	2.36779e-06	0.669018	1.23477e-09	0.410577	3.95099e-05	1.44863
7940147	FAM111B	NM_198947	0.0518396	0.822015	7.99284e-06	0.48637	4.8746e-10	0.142383	7.33462e-07	3.04042
7898549	MRTO4	NM_016183	0.00912677	0.888833	2.05046e-07	0.652269	1.33721e-09	0.473782	8.195e-06	1.44518
7916316	TMEM48	NM_018087	0.0273517	0.875483	2.67846e-06	0.626202	3.78181e-10	0.312862	1.08196e-05	1.6478
7933707	ZWINT	NM_032997	0.00245615	0.81374	6.15844e-07	0.577531	3.84795e-10	0.306253	8.26209e-06	1.68771
8107706	LMNB1	NM_005573	0.0283787	0.81204	9.84411e-06	0.522155	4.40104e-10	0.163618	5.36018e-06	2.3292
7968658	EXOSC8	NM_181503	0.000984928	0.803539	4.35789e-07	0.588176	1.07605e-09	0.362921	1.23609e-06	1.80291
7968563	RFC3	NM_002915	0.0990624	0.884632	6.41711e-06	0.573306	9.04798e-10	0.247733	3.13731e-06	2.07709
7951752	USP28	NM_020886	0.000417689	0.820274	4.69442e-06	0.70905	2.07098e-10	0.386958	7.72373e-06	1.49307
7962760	SENP1	NM_014554	0.00313719	0.865668	6.73713e-07	0.67375	3.08802e-10	0.416953	3.47373e-06	1.51217
7905088	HIST2H2AC	NM_003517	0.0976478	0.903352	2.35256e-06	0.602623	1.26844e-09	0.326814	3.28317e-07	2.11034
8124397	HIST1H1C	NM_005319	0.0143235	0.858345	1.63782e-07	0.541564	1.05923e-09	0.342396	2.84998e-06	1.77622
8124524	HIST1H2AK	NM_003510	0.265453	0.903344	1.10761e-05	0.512455	1.51093e-09	0.183773	7.84843e-07	2.88354
8097356	PLK4	NM_014264	0.146937	0.867229	3.82429e-05	0.537519	4.73478e-10	0.138473	6.25698e-06	2.49724
7913869	STMN1	NM_203401	0.222776	0.958535	4.42296e-05	0.803198	5.82684e-10	0.498438	1.90728e-05	1.34067
7926896	CKS1B	NM_001826	0.230642	0.943705	2.85616e-06	0.66828	1.93136e-09	0.417138	3.9332e-05	1.46027
8007569	C17orf53	AK291924	0.00158586	0.838204	2.47892e-06	0.678907	3.71589e-10	0.384557	1.36528e-06	1.65238
7901192	RAD54L	NM_003579	0.0660675	0.891748	3.84133e-06	0.616549	1.37019e-09	0.328735	5.56767e-07	2.03832
7938366	WEE1	BX641032	0.300592	0.926382	0.000164926	0.665868	6.86273e-10	0.229162	4.1887e-05	1.78495
7894845		---	0.374539	0.963293	3.74426e-05	0.759854	7.65725e-10	0.43292	0.000175512	1.328
8117225	GMNN	NM_015895	0.0210902	0.839584	1.04163e-05	0.600736	9.49239e-10	0.262873	1.42118e-06	2.13492
8144036	XRCC2	NM_005431	0.0483818	0.830563	1.16951e-05	0.524368	9.5977e-10	0.180714	2.25631e-06	2.53448
7966878	CIT	NM_007174	0.209244	0.911785	2.77571e-05	0.614774	6.36305e-10	0.232186	6.21765e-05	1.72765
7971661		---	0.0306032	0.850856	7.32059e-06	0.5898	1.36514e-09	0.273967	3.90711e-06	1.98968
8033912	DNMT1	NM_001130823	0.0401933	0.902038	3.63535e-05	0.73746	4.08159e-10	0.376393	3.19783e-05	1.45947
7927202	ZNF22	NM_006963	0.00234554	0.834633	2.09591e-06	0.653203	8.67384e-10	0.382468	3.58548e-06	1.64075
7953351	NCAPD2	NM_014865	0.00321313	0.820816	7.58487e-06	0.650853	3.17491e-10	0.30155	6.44163e-05	1.52373
7961767	KIAA0528	AK295862	0.00367243	0.877248	8.06092e-07	0.697006	7.42871e-10	0.470516	1.81578e-05	1.38517
7983969	CCNB2	NM_004701	0.0619832	0.856763	1.84639e-05	0.578245	5.77435e-10	0.204088	0.000539467	1.5833
8171297	MID1	NM_000381	0.0036457	0.857373	1.0578e-06	0.661706	7.28262e-10	0.412141	6.28846e-06	1.53055
8162514	FANCC	NM_000136	5.58735e-05	0.779791	1.09487e-06	0.673961	4.85639e-10	0.414781	2.66265e-06	1.55873
8102643	CCNA2	NM_001237	0.104163	0.901398	1.66942e-05	0.64725	7.90402e-10	0.2965	7.49146e-05	1.57535
8180309		---	4.21827e-09	0.434522	3.47282e-08	0.477312	9.16983e-10	0.320561	6.31802e-06	1.74548
7900167	CDCA8	NM_018101	0.00766698	0.817132	4.55329e-05	0.657739	3.79635e-10	0.250222	3.79328e-05	1.6874
8001133	SHCBP1	NM_024745	0.38849	0.941297	0.00018259	0.680828	1.2046e-09	0.261256	8.48309e-05	1.67089
8079237	KIF15	NM_020242	0.030996	0.783932	4.91203e-05	0.5191	5.95371e-10	0.122124	9.84598e-06	2.58262
8066200	KIAA0406	BC013755	1.38604e-05	0.779831	3.42247e-07	0.683827	3.4967e-10	0.457463	4.05595e-06	1.44495
8046804	NUP35	NM_138285	0.108977	0.923928	4.75994e-05	0.739574	1.60604e-09	0.412772	3.33227e-06	1.62307
7901091	TOE1	NM_025077	0.000356644	0.793423	1.88647e-06	0.65024	9.80209e-10	0.386169	3.80752e-06	1.63642
8090448	RUVBL1	NM_003707	0.0133963	0.903031	2.47863e-05	0.779568	5.70679e-10	0.474449	6.23297e-05	1.3185
7996593	CTCF	NM_006565	0.000109976	0.798685	6.42487e-06	0.723485	3.55254e-10	0.41472	8.9065e-06	1.46772
7916727	ITGB3BP	NM_014288	0.0165226	0.854103	1.07935e-06	0.579172	2.78186e-09	0.351477	1.11882e-06	1.94766
8025429	HNRNPM	NM_005968	0.0205974	0.911692	1.40749e-05	0.770973	6.06328e-10	0.4815	0.000229073	1.2653
8124413	HIST1H4D	NM_003539	0.0260798	0.802176	2.65188e-06	0.46361	2.18707e-09	0.194404	4.35391e-06	2.45245
7899134	CCDC21	NM_022778	0.0537602	0.911279	1.30822e-05	0.72021	9.88207e-10	0.415804	9.81142e-06	1.51262
8038624	C19orf48	NM_199249	0.000163232	0.781929	7.02163e-06	0.692708	1.40917e-09	0.408952	6.07979e-07	1.7666
8044473	POLR1B	NM_019014	0.0044212	0.885707	7.33338e-06	0.757267	7.65904e-10	0.488235	2.73896e-05	1.34675
7976160	TDP1	NM_018319	0.00770386	0.884283	3.31121e-06	0.716561	2.8395e-09	0.492009	8.48313e-07	1.592
8179564	KIFC1	NM_002263	0.0191826	0.807194	8.45156e-06	0.535035	1.02419e-09	0.20288	1.56534e-05	2.05374
8076393	CENPM	NM_024053	0.00132616	0.844833	6.2462e-07	0.66259	1.28627e-09	0.449146	1.64184e-05	1.4427
7901788	NFIA	NM_001134673	8.33302e-07	0.62273	1.79414e-08	0.487612	4.40054e-10	0.329585	0.000158222	1.43737
7965156	LIN7A	NM_004664	1.46205e-06	1.88953	0.00384673	1.31943	8.07623e-08	0.369911	0.000538063	1.55948
8145418	CDCA2	NM_152562	0.0221977	0.828834	9.74908e-06	0.573132	1.41806e-09	0.24656	8.30732e-06	1.99926
8145555	SCARA3	NM_016240	0.094635	0.934792	1.62176e-05	0.759873	5.38184e-10	0.453413	0.00236669	1.20522
8028916	SNRPA	NM_004596	0.000469559	0.849589	1.7977e-06	0.729802	4.16963e-10	0.474172	0.00014829	1.2771
8147000	ZFHX4	NM_024721	0.0369504	0.856267	2.91664e-06	0.560048	2.49415e-09	0.291582	0.000265105	1.55416
8083887	CLDN11	NM_005602	0.282429	0.945845	0.00611458	0.838977	5.63706e-10	0.350335	0.00093852	1.32581
8117608	HIST1H2AL	NM_003511	0.0130739	0.803745	7.93224e-06	0.550801	9.52295e-10	0.218492	1.0812e-05	2.03001
8084206	B3GNT5	NM_032047	8.99536e-06	0.627783	1.33844e-07	0.476	9.77999e-08	0.425731	0.001041	1.4287
8002762	RFWD3	NM_018124	0.15143	0.928732	1.85504e-05	0.703467	2.31978e-09	0.404524	9.29397e-06	1.58749
8102560	MAD2L1	NM_002358	0.0370973	0.83955	1.31713e-05	0.569414	2.00354e-09	0.242419	2.90392e-05	1.88826
7899462	RCC1	NM_001048194	7.28789e-05	0.758444	6.16291e-07	0.620916	5.58738e-10	0.369801	5.73397e-05	1.45002
8019857	NDC80	NM_006101	0.0180883	0.806639	4.11835e-05	0.590546	1.08484e-09	0.20725	2.0774e-05	1.99993
7982792	RAD51	NM_002875	0.240861	0.928095	0.000100526	0.69216	1.00529e-08	0.368829	6.5616e-06	1.82147
7974404	CDKN3	NM_005192	0.0273635	0.800154	2.61421e-05	0.535494	8.82437e-10	0.163492	0.0002263	1.82788
8105828	CCNB1	NM_031966	0.0507134	0.858979	6.40643e-05	0.639111	1.05889e-09	0.245177	0.000177335	1.63117
7939158	QSER1	NM_001076786	0.124985	0.938059	0.00016506	0.800099	3.1704e-09	0.49286	6.04471e-05	1.35728
7948900	SNORD30	NR_002561	0.0027347	0.783486	8.0153e-06	0.597268	2.30144e-09	0.295591	4.97007e-06	1.93841
7953130	C12orf32	NR_027363	0.000313006	0.843154	1.80839e-06	0.730762	2.95626e-10	0.464951	0.00259912	1.18452
8040070	SOX11	NM_003108	0.55576	0.975521	3.87881e-06	0.70563	5.50578e-09	0.491098	2.42003e-05	1.42635
7901497	ZYG11A	NM_001004339	0.00476027	0.844061	1.23408e-05	0.688771	3.35896e-09	0.410251	0.000166664	1.41244
7959025	RNFT2	NM_001109903	3.77147e-06	0.720672	8.07626e-08	0.605485	3.4702e-10	0.404375	7.73522e-05	1.36913
7986446	ALDH1A3	NM_000693	5.9169e-08	0.601	7.5865e-08	0.587279	1.24378e-09	0.425113	0.000260715	1.33462
8051622	SFRS7	NM_001031684	0.083594	0.911352	0.000133392	0.748302	2.21589e-09	0.396018	7.0823e-06	1.62271
8039491	UBE2S	NM_014501	0.0239853	0.894493	9.70772e-06	0.71454	1.09492e-09	0.421364	0.000724156	1.2898
8125919	FKBP5	NM_001145775	0.0322151	0.790029	2.73467e-05	0.505945	6.49123e-10	0.130252	0.000143424	2.00724
7995574	HNRNPA1	NM_002136	0.0757733	0.934952	2.56854e-05	0.783592	1.0516e-09	0.498984	0.000863312	1.22071
8003204	GINS2	NM_016095	0.108024	0.882742	1.35753e-05	0.582482	3.11712e-09	0.26911	5.76334e-05	1.76622
8035236	HAUS8	NM_033417	0.0230072	0.872794	3.02536e-05	0.696441	1.60281e-08	0.437549	1.51041e-07	2.09643
7995976	CPNE2	NM_152727	0.00976544	0.863442	4.93239e-06	0.671235	7.6693e-10	0.37224	0.000101722	1.42792
8004804	PFAS	NM_012393	0.000831848	0.80157	3.24455e-06	0.647968	1.63053e-09	0.380164	1.68124e-05	1.56986
8057803	TMEFF2	NM_016192	0.00684219	1.30315	0.117815	0.863858	2.3831e-08	0.288981	5.19649e-06	2.28058
8093539	WHSC1	NM_133330	0.15894	0.909029	7.27283e-05	0.670055	2.97406e-09	0.311806	1.50073e-05	1.7848
8036777	FBL	NM_001436	0.00218565	0.867931	4.86222e-06	0.737568	1.10669e-09	0.481912	0.000104677	1.31096
8061471	GINS1	NM_021067	0.088094	0.856913	0.000101821	0.603299	2.61956e-09	0.21363	7.8936e-06	2.24725
7919612	HIST2H3D	NM_001123375	0.087157	0.874473	1.17628e-05	0.577035	2.43107e-09	0.26054	1.3226e-05	1.94539
8003844	GSG2	NM_031965	0.0208728	0.85991	3.64849e-05	0.680005	2.16306e-09	0.342509	1.76453e-05	1.66448
8071332	RANBP1	NM_002882	0.157161	0.930297	8.64387e-06	0.685837	2.15523e-09	0.405066	0.000382257	1.35738
8117377	HIST1H1E	NM_005321	0.148	0.918353	0.000102184	0.715677	1.3692e-09	0.339084	0.000247306	1.44817
7947110	E2F8	NM_024680	0.00123046	0.684467	8.18807e-07	0.409347	3.95557e-09	0.198777	6.0624e-06	2.46438
8117583	HIST1H2AI	NM_003509	0.00952908	0.769819	3.48347e-06	0.481086	2.44309e-09	0.204852	7.80999e-06	2.28773
8138735	HOXA5	NM_019102	9.28185e-07	0.470756	9.11423e-08	0.368694	2.23045e-09	0.212308	0.0276686	1.31007
7955613	KRT7	NM_005556	2.06655e-08	0.274802	6.23839e-08	0.286225	2.16274e-07	0.286722	0.189042	0.833681
7932584	PRTFDC1	NM_020200	0.116405	0.932433	1.20121e-05	0.729775	2.91197e-09	0.467594	0.00586855	1.19829
8081241	C3orf26	BC006512	0.0331619	0.874353	5.15734e-06	0.629561	5.53474e-09	0.379053	5.6778e-05	1.55701
8060286	DTYMK	NM_012145	0.0134321	0.873577	1.03415e-05	0.696933	2.07198e-09	0.413124	4.94399e-05	1.45624
8077262	DTYMK	NM_012145	0.0134321	0.873577	1.03415e-05	0.696933	2.07198e-09	0.413124	4.94399e-05	1.45624
7906930	NUF2	NM_145697	0.22552	0.881251	0.000230206	0.578312	3.2154e-09	0.164734	6.57725e-05	2.16515
8124430	HIST1H1D	NM_005320	0.0013055	0.724184	1.3714e-07	0.404912	1.42496e-08	0.289845	3.10869e-06	2.2848
8107307	CAMK4	NM_001744	0.000191539	0.79134	8.1499e-07	0.645297	9.42768e-09	0.480068	0.0600534	1.12778
7969171	DLEU1	NR_002605	0.00130203	0.8236	2.80368e-05	0.722488	9.93795e-10	0.390732	0.000742953	1.31456
7929334	CEP55	NM_018131	0.157221	0.896458	0.000129278	0.651489	2.05193e-09	0.253289	0.000770708	1.5275
7942832	C11orf82	NM_145018	0.267981	0.896347	0.000279024	0.600643	3.5811e-09	0.182491	2.19876e-05	2.28482
7964145	TIMELESS	NM_003920	0.00695489	0.801935	1.59336e-05	0.604842	1.56024e-09	0.267571	8.19371e-05	1.67808
8112570	MRPS27	NM_015084	0.00135089	0.864815	3.03622e-06	0.736579	7.86286e-10	0.486141	0.000897131	1.22234
7918300	PSRC1	NM_001032290	0.00425925	0.853869	1.90117e-05	0.721292	5.8703e-09	0.459743	4.37245e-06	1.59011
8118669	KIFC1	NM_002263	0.0194336	0.800723	1.86326e-05	0.548574	3.09939e-09	0.221549	2.64928e-05	2.03198
8016139	KIF18B	NM_001080443	0.00318163	0.772624	8.4325e-06	0.574446	1.78008e-09	0.259926	1.92235e-05	1.86715
7971077	POSTN	NM_006475	3.45106e-08	0.394097	0.0416857	0.832353	3.3423e-07	0.404292	0.0542625	0.810374
8138741	HOXA6	NM_024014	9.54799e-08	0.424852	3.02182e-08	0.36247	8.45591e-09	0.280789	0.165923	1.15776
7930008	NOLC1	NM_004741	0.0329174	0.908412	0.0010843	0.833574	4.28505e-09	0.492368	6.01268e-05	1.36925
8040578	CENPO	NM_024322	0.162992	0.912637	5.9341e-05	0.672661	3.8108e-09	0.331341	2.62679e-05	1.69824
8156126	RMI1	NM_024945	0.154321	0.90328	2.29838e-05	0.620661	1.31718e-08	0.340453	3.14894e-06	2.04016
8109639	PTTG1	NM_004219	0.430993	0.945434	0.000181438	0.675831	3.50855e-09	0.287785	0.000667163	1.50699
8125125	LSM2	NM_021177	0.00355859	0.850394	1.05136e-06	0.648216	4.03216e-09	0.448647	3.99567e-05	1.44699
8178641	LSM2	NM_021177	0.00355859	0.850394	1.05136e-06	0.648216	4.03216e-09	0.448647	3.99567e-05	1.44699
8179839	LSM2	NM_021177	0.00355859	0.850394	1.05136e-06	0.648216	4.03216e-09	0.448647	3.99567e-05	1.44699
7913852	C1orf135	BC000209	0.0364836	0.860237	0.000261323	0.705505	1.57463e-08	0.362761	7.89218e-06	1.864
8005957	SNORD4B	NR_000009	0.00952283	0.846153	6.00908e-05	0.705329	3.0813e-09	0.370811	5.1001e-05	1.54525
8085628	ANKRD28	NM_015199	0.510845	0.968196	0.000114919	0.751359	3.18266e-09	0.418888	0.00127807	1.29821
7980636	EML5	NM_183387	1.48568e-06	2.44094	0.110631	1.2066	4.18139e-06	0.380934	0.00128817	1.7463
7994109	PLK1	NM_005030	0.0140232	0.821077	0.000123087	0.66486	1.56558e-09	0.263988	0.000272672	1.57785
8117368	HIST1H4C	NM_003542	0.104406	0.885024	3.72623e-05	0.624306	1.2952e-08	0.325865	1.52075e-05	1.88399
8115410	GEMIN5	NM_015465	0.0010252	0.850544	7.85805e-06	0.741483	2.51768e-09	0.496381	4.24532e-05	1.36053
8000013	ERI2	NM_001142725	0.00248829	0.837162	2.52383e-06	0.660459	5.35463e-09	0.443341	0.000101052	1.41551
8173208	SPIN4	NM_001012968	0.132418	0.922981	0.000154341	0.749914	6.11971e-09	0.42513	6.95381e-06	1.63139
7982889	NUSAP1	NM_016359	0.0306407	0.80164	8.77846e-05	0.572605	2.09213e-09	0.18117	0.000450379	1.75892
8004167	FAM64A	ENST00000308855	0.268039	0.908661	0.000289985	0.641329	6.57701e-09	0.24368	0.000138598	1.8089
8124540	HIST1H2AM	NM_003514	0.00716676	0.73709	3.38581e-06	0.44264	5.35076e-09	0.193123	1.12344e-05	2.42597
8124388	HIST1H3B	NM_003537	0.0735248	0.829272	5.68531e-05	0.538834	2.65065e-09	0.170361	6.70756e-05	2.104
8124440	HIST1H3G	NM_003534	0.0086057	0.753724	1.15226e-05	0.501583	4.45577e-09	0.202409	1.67625e-05	2.25554
8069933	C21orf45	NM_018944	0.017052	0.843143	3.89043e-06	0.591216	1.79195e-08	0.380504	1.0068e-06	2.08119
7909708	CENPF	NM_016343	0.148756	0.866315	0.000213509	0.594928	3.65047e-09	0.187031	0.000420333	1.79802
7919589	HIST2H3D	NM_001123375	0.0611279	0.869283	1.151e-05	0.595172	6.96357e-09	0.315025	1.43141e-05	1.86191
7957737	TMPO	NM_001032283	0.0455378	0.810779	5.59548e-05	0.543339	5.31285e-09	0.19394	5.33115e-05	2.11919
8022747	B4GALT6	NM_004775	2.21596e-08	0.30924	1.11637e-08	0.263621	2.09594e-07	0.318092	0.501796	0.920619
7948908	SNORD26	NR_002564	0.00755625	0.765703	1.14196e-05	0.52843	1.0488e-08	0.254492	1.90618e-05	2.09882
7970513	SKA3	NM_145061	0.0849083	0.82847	0.000280945	0.581704	3.96177e-09	0.166373	0.000177899	2.01366
8040440	GEN1	NM_182625	0.0940889	0.907746	8.13678e-06	0.655818	4.49773e-08	0.463678	5.72542e-06	1.70756
8070046	C21orf66	NR_027873	0.0076823	0.87072	5.74385e-05	0.755646	5.6859e-09	0.471896	5.39427e-05	1.41268
8038347	TEAD2	NM_003598	0.000295815	0.785802	4.19365e-06	0.666467	2.14225e-09	0.404299	0.00155568	1.2911
7983843	TCF12	NM_207036	0.000584357	0.813779	4.65868e-06	0.688617	1.32998e-09	0.416093	0.00230527	1.25185
7955195	TROAP	NM_005480	0.00851333	0.773756	0.000121214	0.61477	2.51563e-09	0.218572	0.000179545	1.76788
7985213	CHRNA5	NM_000745	0.000972149	0.696955	1.52004e-05	0.538092	1.17838e-08	0.257988	2.27647e-05	2.07109
8054580	BUB1	NM_004336	0.0936871	0.84575	0.00019966	0.595783	4.97578e-09	0.198989	0.000511169	1.76246
7977841	HAUS4	NM_017815	0.000238685	0.782998	1.68983e-06	0.645079	2.32292e-09	0.410771	0.000413525	1.34974
8101945	H2AFZ	NM_002106	0.0953775	0.914848	7.19152e-06	0.674055	8.06491e-09	0.437442	0.000198397	1.40374
7986068	BLM	NM_000057	0.0860929	0.815324	0.000126772	0.523469	9.33111e-09	0.163202	3.70599e-05	2.47624
8145570	ESCO2	NM_001017420	0.0731215	0.823322	0.000169656	0.56686	9.32062e-09	0.193301	2.36287e-05	2.36735
8015642	PSMC3IP	NM_016556	0.182815	0.926261	0.000249651	0.743015	1.2082e-08	0.415133	1.8309e-05	1.623
8121911	C6orf173	NM_001012507	0.159409	0.872938	8.95975e-05	0.572238	9.08425e-09	0.221488	0.000214985	1.85708
8117339	HIST1H3C	NM_003531	0.00545869	0.797026	3.87729e-06	0.564306	1.41095e-08	0.341617	3.22801e-05	1.76018
8083709	SMC4	NM_005496	0.0848838	0.844309	0.000133234	0.587903	4.98673e-09	0.205826	0.000308114	1.80436
7945040	HYLS1	NM_145014	0.00325576	0.794182	7.75642e-06	0.605875	8.78206e-09	0.349805	0.000137873	1.57237
8117589	HIST1H3H	NM_003536	0.0053971	0.785557	1.2246e-06	0.507165	1.74631e-08	0.326518	9.07359e-06	1.98194
7983306	WDR76	NM_024908	0.0975049	0.845774	8.83161e-05	0.562549	7.54372e-09	0.206676	6.0875e-05	2.08314
7989146	MNS1	NM_018365	0.0113835	0.746542	1.23534e-05	0.475179	8.66558e-09	0.194671	2.4294e-05	2.33991
8143663	EZH2	NM_004456	0.112903	0.831787	0.000132523	0.529857	8.29595e-09	0.164253	0.000107494	2.21759
7935730	CWF19L1	NM_018294	0.0209531	0.879708	1.3502e-05	0.695333	2.14705e-08	0.475108	7.32969e-05	1.45116
7984569	LRRC49	NM_017691	0.00805897	0.857931	0.000161715	0.756796	4.00377e-09	0.421397	8.8167e-05	1.44107
7955019	ARID2	NM_152641	0.120934	0.926693	0.000129378	0.76357	8.482e-09	0.46599	0.00045282	1.32992
8175177	MBNL3	NM_018388	6.65741e-07	0.599308	1.38443e-07	0.531149	5.79419e-08	0.46514	0.849889	1.01383
7902913	CDC7	NM_003503	0.0112254	0.769946	5.90312e-06	0.489296	1.40208e-08	0.246786	4.23987e-05	2.04461
7907222	PRRX1	NM_006902	0.279038	1.06364	0.13701	0.911461	1.07229e-08	0.409666	0.00819287	1.25267
8156341	CENPP	NM_001012267	0.0054057	0.822432	2.88061e-06	0.602478	1.18911e-08	0.39135	8.73439e-06	1.74426
8065710	E2F1	NM_005225	0.0255385	0.888366	7.8479e-06	0.691149	2.88231e-08	0.497698	7.01845e-06	1.5801
8060675	CDC25B	NM_021873	0.000179075	0.710851	2.58472e-06	0.56675	3.67279e-09	0.315536	0.000282903	1.52744
8117922	PRR3	NM_025263	2.8338e-05	0.760203	7.45182e-06	0.71467	1.6108e-09	0.443301	0.000493803	1.2968
7893709		---	0.000703099	0.836939	6.84313e-06	0.727911	2.83384e-09	0.483858	0.000439144	1.28039
7974366	PTGER2	NM_000956	0.00196738	0.650573	3.35479e-05	0.473366	2.2314e-09	0.128233	0.00482095	1.63685
8117140	CDKAL1	NM_017774	0.229726	0.936082	0.000157375	0.739406	1.25332e-08	0.42987	9.19429e-05	1.48114
8077731	FANCD2	NM_033084	0.0619992	0.804461	0.000133462	0.536265	7.79796e-09	0.168088	0.000114357	2.17401
7896184		---	0.255343	0.944942	0.000519174	0.788262	7.44505e-09	0.448045	0.00159055	1.28636
8138489	CDCA7L	NM_018719	0.0171138	0.848509	3.93177e-05	0.67013	9.99359e-09	0.375187	0.000105273	1.55334
7990873	MEX3B	NM_032246	0.0035125	0.843497	0.000145449	0.760044	5.96743e-09	0.444068	0.000411474	1.34628
7932985	NRP1	NM_003873	0.000871093	0.754606	0.000181472	0.694588	3.07969e-09	0.309806	0.00103746	1.43379
8124813	MDC1	NM_014641	0.0068753	0.856354	1.06296e-05	0.692554	1.53607e-08	0.469286	1.50164e-05	1.54407
8178404	MDC1	NM_014641	0.0068753	0.856354	1.06296e-05	0.692554	1.53607e-08	0.469286	1.50164e-05	1.54407
8021101	HAUS1	NR_026978	0.0120791	0.869778	2.17723e-05	0.712683	1.28252e-08	0.466416	0.000173967	1.39219
7959052	RFC5	NM_181578	0.0965469	0.867397	4.22191e-05	0.590004	2.28672e-08	0.298196	1.88733e-05	2.01999
7938364	WEE1	BX641032	0.88498	0.987805	0.000811549	0.674453	6.99971e-08	0.315995	7.26066e-05	1.89912
8118963	FANCE	NM_021922	0.0951515	0.896752	6.70391e-05	0.682005	2.71532e-08	0.403111	2.7986e-05	1.67291
8144378	AGPAT5	NM_018361	0.0490003	0.852473	7.70717e-05	0.633416	2.49505e-08	0.32989	3.08235e-05	1.85354
8115196	ZNF300	NM_052860	0.0611706	0.830653	0.000106087	0.580855	5.6468e-09	0.210421	0.000856839	1.67895
7927710	CDC2	NM_001786	0.0430993	0.801735	3.23376e-05	0.510608	1.40397e-08	0.209138	0.000741391	1.7758
8056572	SPC25	NM_020675	0.0546071	0.781149	0.000205384	0.521727	1.01788e-08	0.147951	0.000179268	2.24672
8016147	KIF18B	NM_001080443	0.0369955	0.82517	6.99767e-05	0.595278	1.32087e-08	0.267423	0.000187853	1.76586
8010260	BIRC5	NM_001168	0.0153532	0.842738	3.71384e-05	0.663155	7.46504e-09	0.358473	0.000843728	1.41938
7909568	DTL	NM_016448	0.230001	0.887499	0.000514353	0.622405	1.88505e-08	0.229406	3.87661e-05	2.18134
7982757	CASC5	NM_170589	0.470254	0.926749	0.00111601	0.628656	1.88816e-08	0.203629	0.000558145	1.86169
8152668	ATAD2	NM_014109	0.168485	0.88055	0.000208269	0.615015	2.71852e-08	0.269611	3.34499e-05	2.07231
7960340	FOXM1	NM_202002	0.0103809	0.736978	9.72226e-05	0.54107	4.77994e-09	0.170189	0.00148462	1.71482
8008982	TBX4	NM_018488	5.02762e-09	0.35169	1.78699e-08	0.368248	1.63861e-07	0.400467	0.845195	0.981558
7901123	NASP	NM_172164	0.0614689	0.850748	0.000214112	0.645697	1.48245e-08	0.286852	0.000248068	1.69313
7904572		---	1.1957e-06	0.388885	7.18748e-08	0.270106	6.48784e-07	0.302461	0.825789	0.969335
7905085	HIST2H3A	NM_001005464	0.105485	0.86887	5.32458e-05	0.592336	2.74865e-08	0.297839	2.46729e-05	2.00536
7919614	HIST2H3A	NM_001005464	0.105485	0.86887	5.32458e-05	0.592336	2.74865e-08	0.297839	2.46729e-05	2.00536
7957008	CPSF6	NM_007007	0.00249539	0.835905	5.71821e-05	0.737344	1.2246e-08	0.466264	5.22676e-05	1.45764
7893921		---	0.00223144	0.839494	9.66657e-05	0.758574	6.79891e-09	0.462127	8.24485e-05	1.41118
7958031	C12orf48	AK302724	0.0447269	0.816865	7.22859e-05	0.565769	3.51527e-08	0.263888	0.000122524	1.93072
7949364	CDCA5	NM_080668	0.0200187	0.803987	7.96658e-05	0.601631	1.50725e-08	0.27384	1.90142e-05	2.06415
7902425	ST6GALNAC3	NM_152996	1.22373e-07	0.527216	8.45954e-07	0.564191	3.35245e-08	0.423251	9.80319e-05	1.54261
8006479	LIG3	NM_013975	0.0340616	0.896178	2.54946e-05	0.723763	1.97486e-08	0.490555	0.000331616	1.34664
8170468	HMGB3	NM_005342	0.0692077	0.869544	5.45182e-05	0.633957	3.08691e-08	0.351359	0.000844683	1.49907
7924733	PARP1	NM_001618	0.0549952	0.870457	0.000181737	0.689796	1.71148e-08	0.358055	0.000187134	1.57347
8094301	SLIT2	NM_004787	0.0338171	1.39	0.411498	0.882443	5.42485e-08	0.142032	0.00163612	2.06982
7987636	OIP5	NM_007280	0.0681276	0.840851	0.000796512	0.662878	3.12838e-08	0.275361	0.000122831	1.8778
7895521		---	0.468205	0.958029	2.47087e-05	0.667004	6.87188e-08	0.451416	0.0014991	1.35865
7948896	SNORD22	NR_000008	0.00355458	0.758831	8.35982e-06	0.546887	5.63429e-08	0.339467	7.36078e-05	1.80214
8150599	PRKDC	NM_006904	0.479038	0.963596	0.000247691	0.756886	7.125e-08	0.49508	0.000950958	1.33487
7940561	FEN1	NM_004111	0.058934	0.874749	4.84129e-05	0.655324	1.99492e-07	0.445316	2.68551e-06	2.00192
7989647	KIAA0101	NM_014736	0.136491	0.84586	0.000747761	0.604854	1.43969e-08	0.187125	0.00121093	1.78273
7929258	KIF11	NM_004523	0.181508	0.856308	0.00046543	0.573316	1.96022e-08	0.182641	0.000327486	2.03617
7932109	SEPHS1	NM_012247	0.0473795	0.890971	4.53807e-05	0.706941	4.58822e-08	0.470875	0.00165439	1.318
8102362	TIFA	NM_052864	0.344829	0.935956	0.0898292	0.875675	5.07272e-08	0.382432	0.000113002	1.64051
8117330	HIST1H3A	NM_003529	0.0531271	0.781669	4.11909e-05	0.463024	2.77457e-08	0.177092	8.67336e-05	2.38661
8094901	GABRB1	NM_000812	4.92442e-05	1.88535	0.0629712	1.25327	1.06068e-06	0.328628	0.0508403	1.3401
8006237	LOC400590	ENST00000433145	0.000154053	0.750223	3.82965e-07	0.56953	2.32286e-08	0.444223	0.082494	0.876834
8151074	PDE7A	NM_002603	0.0165983	0.868346	0.000114493	0.737642	1.55142e-08	0.446867	0.000329078	1.39065
7896059		---	0.00171762	0.804992	4.23559e-06	0.633297	8.57826e-09	0.405014	0.00359723	1.29077
8059071	NHEJ1	NM_024782	0.000574103	0.80792	1.75067e-05	0.71367	8.9788e-09	0.464684	0.00187218	1.26987
8103932	MLF1IP	NM_024629	0.263503	0.889656	0.000264563	0.581169	4.31751e-08	0.235963	0.000188769	1.99656
8152522	ENPP2	NM_006209	0.00145906	0.770457	1.22968e-06	0.546085	8.19075e-09	0.344113	0.539646	1.05391
8058695	BARD1	NM_000465	0.961829	0.996307	0.00242249	0.733847	1.05781e-07	0.363589	0.00013374	1.72683
8124531	HIST1H3I	NM_003533	0.141976	0.866607	0.000654432	0.641429	1.43483e-08	0.233213	0.000935579	1.6811
7956949	NUP107	NM_020401	0.221903	0.909932	0.000119329	0.645813	6.89655e-08	0.361417	3.95186e-05	1.82983
8171381	FANCB	NM_001018113	0.542253	0.939547	0.000782816	0.62268	4.28413e-08	0.236579	0.000127482	2.05715
7979307	DLGAP5	NM_014750	0.174947	0.858871	0.00235394	0.648474	1.83452e-08	0.192019	0.00200156	1.7209
7992594	CCNF	NM_001761	0.0149823	0.776196	0.000317141	0.621307	1.78266e-08	0.246561	0.00019364	1.85472
8085754	SGOL1	NM_001012410	0.143942	0.816432	0.000902574	0.545045	2.77249e-08	0.141484	0.000165112	2.49418
8030641	POLD1	NM_002691	0.0100781	0.829857	1.87726e-05	0.640767	2.90533e-08	0.399383	5.73707e-05	1.62339
7945014	CHEK1	NM_001274	0.105498	0.894167	0.000105567	0.679337	6.99986e-08	0.412109	0.000494687	1.48454
8087839	WDR51A	NM_015426	0.0787791	0.883769	0.000203267	0.696842	2.02592e-08	0.369002	0.000679418	1.46549
7993776	LOC81691	NM_030941	0.136243	0.912602	6.65835e-06	0.629423	4.79362e-08	0.439552	0.000452759	1.43045
7924119	INTS7	NM_015434	0.128326	0.904808	0.000339144	0.723425	3.69799e-08	0.406674	9.40996e-05	1.5836
7927669	TFAM	NM_003201	0.053733	0.863906	3.36272e-05	0.625866	7.30102e-08	0.388505	0.000167621	1.61788
8035628	NR2C2AP	NM_176880	0.00213735	0.768149	6.35778e-06	0.576787	2.69584e-08	0.35917	7.20743e-05	1.68839
8005953	SNORD4A	NR_000010	0.00825499	0.80262	4.22575e-05	0.627779	2.33541e-08	0.344457	0.000253009	1.59492
8124510	HIST1H2BL	NM_003519	0.0774625	0.835641	6.03901e-05	0.549715	8.33303e-08	0.280842	1.46087e-05	2.34127
7953218	RAD51AP1	NM_001130862	0.152607	0.8379	0.000403867	0.549158	5.61095e-08	0.194209	8.43838e-05	2.41033
7923086	ASPM	NM_018136	0.303816	0.884923	0.00106083	0.593797	3.38139e-08	0.185383	0.000977504	1.90649
7916167	ORC1L	NM_004153	0.0200794	0.757189	4.26018e-05	0.499756	3.4381e-08	0.215372	5.94692e-05	2.26959
8004144	MIS12	NM_024039	0.011415	0.849304	0.000177619	0.73175	4.13623e-08	0.450972	9.53372e-05	1.50739
7964522	CDK4	NM_000075	0.0824506	0.906285	0.000348752	0.760627	2.87642e-08	0.458288	0.000342455	1.39912
7969243	CKAP2	NM_018204	0.707878	0.975256	0.00202547	0.76049	4.37582e-08	0.388727	0.00231667	1.38956
8106923	NR2F1	NM_005654	2.01635e-05	0.662308	5.5722e-06	0.605593	6.05325e-09	0.349512	0.00622836	1.30231
7974198	PPIL5	NM_152329	0.0713038	0.882527	0.000135748	0.689661	3.30335e-08	0.391638	0.000101588	1.60019
8175420	RBMX	NM_002139	0.00872191	0.829007	5.34112e-05	0.676453	1.79213e-08	0.390847	0.000208455	1.50853
7894964		---	0.00672468	0.839888	2.16516e-05	0.68184	4.39028e-08	0.461902	0.00856363	1.24527
8120043	RUNX2	NM_001024630	0.00235679	0.817934	0.000911809	0.783032	8.42401e-09	0.416039	0.0309308	1.18237
7903188	PTBP2	NM_021190	0.0342044	0.887379	0.000379835	0.770418	4.73218e-08	0.487352	0.0020306	1.29277
7989975	CLN6	NM_017882	0.042515	0.867835	2.16338e-05	0.638793	5.1171e-08	0.410034	0.00042078	1.483
7937915	RRM1	NM_001033	0.191393	0.91406	0.000100089	0.673642	5.77103e-08	0.400039	0.000486723	1.49499
8042737	ALMS1	NM_015120	0.0481528	0.890094	0.000215971	0.74442	4.39292e-08	0.465019	0.000531077	1.3832
7954006	BCL2L14	ENST00000396369	0.0133922	0.868696	2.00868e-05	0.703836	2.5655e-08	0.478333	0.00438075	1.24938
8091972	MECOM	NM_001105078	0.84224	1.01023	0.636644	1.02626	5.47022e-08	0.491814	0.00303388	1.27429
8136448	CHRM2	NM_001006630	0.653031	0.973361	0.00276405	0.790666	3.00064e-08	0.416165	0.0453388	1.1868
8102371	C4orf21	NM_001099776	0.298585	0.911423	0.000354585	0.638358	1.86639e-07	0.338469	8.98669e-06	2.27105
7960702	CDCA3	NM_031299	0.034798	0.794497	0.000232226	0.585904	2.85709e-08	0.233748	0.000171318	1.97045
8174576	AMOT	NM_133265	0.00037286	0.780004	5.96327e-06	0.660102	2.80416e-08	0.465187	0.000357598	1.38674
7952830	NCAPD3	NM_015261	0.0446413	0.831112	8.34676e-05	0.599012	4.55341e-08	0.304257	6.46973e-05	1.90677
7943297	CEP57	NM_014679	0.0243683	0.881388	8.04416e-05	0.736465	3.03241e-08	0.4802	0.000503791	1.35341
8124437	HIST1H3F	NM_021018	0.199154	0.865646	0.000136542	0.535742	7.21871e-08	0.230191	6.76176e-05	2.28521
8124537	HIST1H3J	NM_003535	0.0869702	0.755019	0.000142438	0.413958	5.82501e-08	0.119256	8.92337e-05	3.12163
7904452	FAM72D	AB096683	0.010546	0.745861	0.000128671	0.563574	3.64507e-08	0.240394	0.000185115	1.96162
8073766	RIBC2	NM_015653	2.2951e-05	0.639872	2.20278e-07	0.473094	3.66127e-07	0.449995	0.00679119	1.3311
8162601	ZNF367	NM_153695	0.368285	0.930337	0.00091447	0.697174	3.82855e-07	0.399522	1.061e-05	2.07485
7943369	TMEM133	NM_032021	0.0585714	1.16059	0.00676038	0.779779	1.00379e-06	0.461425	0.0153153	1.30156
7961022	PZP	ENST00000381997	0.00768919	0.856704	1.7684e-05	0.701556	2.83072e-08	0.482806	0.00477352	1.24461
7929438	HELLS	NM_018063	0.416722	0.909055	0.000798092	0.583435	1.73296e-07	0.234937	0.000123547	2.2828
7948476	PRPF19	NM_014502	0.00149376	0.810862	1.92494e-05	0.689337	3.07194e-08	0.465178	0.000520238	1.37005
8014974	TOP2A	NM_001067	0.259218	0.889399	0.00117531	0.639437	5.07992e-08	0.24336	0.0010116	1.74831
8103431	C4orf46	NM_001008393	0.06502	0.877474	0.000170803	0.691577	1.36702e-07	0.431571	5.69351e-05	1.66601
8087513	TRAIP	NM_005879	0.0382936	0.866956	0.000121977	0.693981	2.7163e-07	0.471267	2.46456e-05	1.70207
8089875	POLQ	NM_199420	0.662182	0.953712	0.00253263	0.650669	1.58174e-07	0.255828	0.000384069	1.96373
8105302	FST	NM_006350	0.0183346	1.23729	0.00110208	0.700692	1.06965e-06	0.430795	0.000328006	1.66095
8149955	PBK	NM_018492	0.128333	0.825736	0.000400144	0.54473	6.76945e-08	0.195679	0.00141289	1.88296
8003903	ARRB2	NM_004313	0.0023301	0.793039	2.81209e-06	0.588299	6.86062e-08	0.432517	0.00502376	1.31061
8021924	THOC1	NM_005131	0.00322803	0.812766	0.00014342	0.718541	5.71885e-08	0.449841	5.64139e-05	1.56658
8135378	PRKAR2B	NM_002736	0.116336	0.880431	6.21559e-05	0.617159	1.11695e-07	0.367644	0.00048574	1.59409
7909146	FAM72D	AB096683	0.0134773	0.750035	0.000215014	0.574323	4.94092e-08	0.241034	0.00023081	1.96128
7956648	XRCC6BP1	NM_033276	0.115529	0.908097	0.00010134	0.707941	1.52562e-07	0.479733	0.00106681	1.37507
7933855	RTKN2	NM_145307	0.030062	0.847309	0.0060501	0.787037	6.23279e-08	0.388907	0.000274922	1.56398
8093500	TACC3	NM_006342	0.0358391	0.830034	0.00185109	0.715507	3.16407e-08	0.309017	0.00114826	1.54894
8092640	RFC4	NM_002916	0.0281453	0.785941	0.000295675	0.595286	6.43093e-08	0.259406	0.000378967	1.85268
8091780	B3GALNT1	NM_001038628	0.0149664	0.805115	1.92237e-05	0.574203	2.83687e-07	0.393388	0.0586543	1.23241
8120654	KCNQ5	NM_001160133	0.287847	1.10968	0.0176634	0.759642	1.91274e-07	0.305781	0.000701149	1.73993
7905826	CKS1B	NR_024163	0.0296797	0.861871	2.73754e-05	0.655823	3.02347e-07	0.481104	0.000560296	1.44329
8060813	MCM8	NM_032485	0.209296	0.888122	0.000132725	0.590147	1.18146e-07	0.306277	0.000286086	1.80564
8117426	HIST1H2BH	NM_003524	0.130163	0.841222	0.000737771	0.599939	5.60046e-08	0.221738	0.000578955	1.90645
7915926	STIL	NM_001048166	0.40377	0.927521	0.000335113	0.631115	2.02861e-07	0.334557	0.000161275	1.84809
8112376	CENPK	NM_022145	0.133454	0.861297	0.0037013	0.700338	1.93881e-07	0.309384	0.000186161	1.9052
8156982	SMC2	NM_001042551	0.0256952	0.803494	3.67285e-05	0.557992	1.42424e-07	0.326858	0.000201608	1.80731
8051814	ZFP36L2	NM_006887	0.150433	0.926523	0.0810603	0.90379	2.93058e-08	0.47464	0.0211829	1.18811
8058373	WDR12	NM_018256	0.114984	0.907441	0.000836559	0.763371	7.37964e-08	0.454246	0.00090844	1.38705
7907183	C1orf112	BC091516	0.529793	0.938634	0.000775809	0.626924	4.21848e-07	0.315929	5.71797e-05	2.17257
8034806	DDX39	NM_005804	0.0281167	0.85704	0.000548466	0.734867	5.2063e-08	0.414535	0.00069336	1.44243
8092654	RPL39L	NM_052969	0.496355	0.940882	0.00245599	0.701602	1.96408e-07	0.333783	0.000270913	1.78193
8027348	ZNF730	AK131472	0.126455	0.80613	0.000993847	0.545414	8.39651e-08	0.166816	0.00134254	2.04074
8104825	BXDC2	NM_018321	0.101078	0.909859	0.00155155	0.793362	7.65698e-08	0.480953	0.00220714	1.3098
8039928	FAM72D	AB096683	0.0141305	0.748793	0.000201588	0.567253	6.69802e-08	0.245428	0.000301227	1.93931
8102800	SLC7A11	NM_014331	0.0709884	0.86304	0.000635034	0.694977	4.67867e-07	0.420227	1.90186e-05	1.93877
7961710	ABCC9	NM_005691	0.0739429	0.794643	0.0180169	0.709195	2.3843e-08	0.166294	0.017375	1.52785
7893955		---	0.0178237	0.768897	0.00985494	0.730791	2.72083e-07	0.308997	4.3413e-05	2.18637
7962146	FAM60A	NM_001135811	0.00931408	0.771303	9.0309e-06	0.517671	4.13127e-07	0.371453	0.0134334	1.37483
8117429	HIST1H2BI	NM_003525	0.0318086	0.734052	0.000109244	0.46424	1.28607e-07	0.187979	0.000100525	2.58204
7938629	PDE3B	NM_000922	4.68019e-07	0.459179	2.30546e-07	0.411347	7.37158e-07	0.409998	0.71891	0.962234
7901363	CDKN2C	NM_001262	0.0151056	0.796594	3.12509e-05	0.5745	8.83853e-08	0.336007	0.000432931	1.65642
8066074	DSN1	NM_001145316	0.042889	0.856873	6.56799e-05	0.647272	2.93414e-07	0.435802	3.65971e-05	1.76347
7910997	EXO1	NM_130398	0.115439	0.797565	0.000535267	0.513575	1.00647e-07	0.16707	0.000263175	2.43375
7935403	ARHGAP19	NM_032900	0.147489	0.873304	0.000457167	0.640153	1.13436e-07	0.312881	0.000666409	1.68405
7989915	TIPIN	NM_017858	0.647182	0.964222	0.000638317	0.684156	1.85338e-06	0.451719	2.91348e-05	1.93688
8156750	ANP32B	NM_006401	0.00327787	0.811222	3.93181e-05	0.680208	7.21828e-08	0.453273	0.000265719	1.46409
8007651	DBF4B	NM_145663	0.0347579	0.871768	0.000207269	0.723914	1.11003e-07	0.464296	0.000115148	1.52679
7984330	ZWILCH	NR_003105	0.243603	0.909239	0.0018645	0.71952	2.02781e-07	0.376352	0.00016721	1.72606
7997381	CENPN	NM_001100624	0.242742	0.916173	0.00175222	0.737175	1.49664e-07	0.397432	0.000955705	1.49965
7957649	SNRPF	NM_003095	0.0581059	0.883768	0.000204197	0.718113	5.00834e-08	0.430225	0.00391856	1.31656
7893966		---	0.143514	0.905822	0.0011267	0.750403	5.2031e-08	0.406384	0.0120389	1.27695
8146945	GDAP1	NM_018972	7.07319e-05	0.736061	3.04387e-06	0.636229	9.58588e-08	0.497346	0.108679	0.889111
8054702	CKAP2L	NM_152515	0.228046	0.856562	0.00470242	0.636962	8.69088e-08	0.190487	0.00130714	1.94433
8143629	OR2A9P	NR_002157	3.60716e-06	0.443284	1.46198e-06	0.387194	1.20776e-05	0.422175	0.0151573	0.687033
8167347	SUV39H1	NM_003173	0.00136123	0.766712	3.18477e-05	0.642966	1.9351e-07	0.444474	5.76926e-05	1.66145
8081786	QTRTD1	NM_024638	0.0294198	0.869471	0.00193993	0.787588	4.68864e-08	0.443081	0.00142772	1.35675
7997336	VAT1L	NM_020927	1.21696e-05	0.711722	0.0003445	0.777171	1.96544e-08	0.475884	0.136861	1.10487
7943349	FLJ32810	NM_152432	0.383229	1.06823	0.03475	0.830631	1.13467e-06	0.457275	0.0111373	1.33127
8146357	MCM4	NM_005914	0.0379346	0.798129	0.000453857	0.610551	1.14124e-07	0.277089	0.000242452	1.91848
7975167	GPHN	NM_020806	7.89811e-05	0.714252	8.96119e-05	0.701329	4.15662e-08	0.43299	0.000163035	1.50111
7924476	TAF1A	NM_005681	0.679505	0.973028	0.0073862	0.800799	3.48042e-07	0.461201	0.00084652	1.45224
8124385	HIST1H4B	NM_003544	0.221644	0.842407	0.000394994	0.501367	1.89039e-07	0.185207	0.000200375	2.50059
8172876	SMC1A	NM_006306	0.231557	0.907932	0.000500649	0.679509	2.29281e-07	0.384999	0.000178689	1.70761
7896250		---	0.0518068	0.855641	0.000790977	0.709186	1.67109e-07	0.396231	0.0013354	1.48115
7919645	SV2A	NM_014849	0.0635376	0.888709	0.0187076	0.845636	3.99858e-08	0.430794	0.11628	1.13648
8166525	POLA1	NM_016937	0.140852	0.837495	0.000304253	0.547497	3.12853e-07	0.256338	0.000119353	2.27543
8140814	SLC25A40	NM_018843	0.417185	0.946012	0.00030414	0.702038	4.78673e-07	0.463714	0.000535041	1.49851
7972840	TUBGCP3	NM_006322	0.685996	0.972528	0.000451747	0.70941	4.29073e-07	0.453678	0.000115049	1.63814
8144153	NCAPG2	NM_017760	0.501584	0.922127	0.000805353	0.57377	2.69629e-07	0.237957	0.000987108	1.93987
7948904	SNORD28	NR_002562	0.0362691	0.761098	0.000280919	0.534557	2.09956e-07	0.233556	0.000320326	2.12797
7893840		---	0.0264824	0.868573	0.00223661	0.794212	5.92695e-08	0.456245	0.00131225	1.35504
7950641	KCTD14	NM_023930	0.0013926	0.629435	1.1323e-05	0.423606	3.99175e-07	0.265548	0.0211063	1.47562
7972180	RNF219	NM_024546	0.340042	0.929354	0.00850671	0.78063	3.00125e-07	0.408256	0.000129738	1.70568
7948898	SNORD31	NR_002560	0.00646999	0.741613	3.10073e-05	0.533694	2.07537e-07	0.319099	0.000781619	1.69978
8160346	PTPLAD2	NM_001010915	7.07387e-05	0.685556	0.000142312	0.68842	2.12929e-08	0.373509	0.055364	1.19396
8058201		---	5.24127e-05	0.591926	1.4857e-06	0.448195	7.23554e-06	0.463438	0.00986075	0.708945
7903777	GSTM5	NM_000851	1.50706e-05	0.427046	5.7012e-06	0.366801	1.27155e-07	0.200754	0.469402	0.887365
8154163	RCL1	NM_005772	0.0240521	0.842671	0.000943704	0.734571	2.07656e-07	0.434522	0.00530283	1.34306
8124391	HIST1H2AB	NM_003513	0.175385	0.788917	0.000482685	0.434448	2.56557e-07	0.131448	0.000172444	3.17102
8123920	ELOVL2	NM_017770	0.243864	0.795259	0.104181	0.70376	1.20144e-07	0.0846316	0.0173066	1.96455
7896111		---	0.614897	0.971046	0.00239701	0.792231	2.01406e-07	0.488242	0.00878762	1.26199
8061579	TPX2	NM_012112	0.22389	0.877312	0.0064814	0.69854	1.37553e-07	0.263988	0.00169129	1.7118
7968484	BRCA2	NM_000059	0.358953	0.889067	0.00258971	0.607106	2.39215e-07	0.216719	0.000506947	2.13805
8138745	HOXA7	NM_006896	0.000300521	0.680917	7.72199e-06	0.543258	3.05211e-07	0.394884	0.626221	1.05141
7959408	KNTC1	NM_014708	0.11797	0.82179	0.000372466	0.543795	3.03953e-07	0.243114	0.000240089	2.195
7904314	TTF2	NM_003594	0.17762	0.874325	0.000393351	0.614504	2.39318e-07	0.312463	0.00210027	1.61471
8117580	HIST1H2AI	NM_003509	0.0158984	0.700921	5.31407e-05	0.437558	3.33927e-07	0.21782	0.000112509	2.54017
7994769	CORO1A	NM_007074	0.0411423	0.870246	0.000168858	0.705641	1.37656e-07	0.452528	0.00255563	1.35241
8109484	KIF4B	NM_001099293	0.0198665	0.808102	0.00014843	0.629937	1.15747e-07	0.349211	0.00174155	1.51637
7907466	DARS2	NM_018122	0.0653557	0.864757	0.00297858	0.752612	8.43137e-08	0.376265	0.00244444	1.43083
8130374	FBXO5	NM_012177	0.281089	0.861452	0.00236725	0.581622	2.06401e-07	0.189852	0.00080215	2.15698
8130185	ZBTB2	NM_020861	0.31398	0.943686	0.111946	0.903806	1.44819e-07	0.488543	0.00478362	1.28312
8174717	UPF3B	NM_080632	0.0104566	0.827363	0.000337263	0.718339	1.42058e-07	0.443235	0.00144432	1.40014
8117395	HIST1H2BF	NM_003522	0.168462	0.812938	0.000918679	0.517091	1.55232e-07	0.161414	0.00149757	2.13145
8112902	DHFR	NM_000791	0.0422702	0.832835	0.000383157	0.657466	9.56359e-08	0.337633	0.00286294	1.48198
7895148		---	0.051006	0.806889	0.00163545	0.652035	1.10489e-07	0.267748	0.00859055	1.50151
8136983	OR2A20P	NR_002158	4.51771e-06	0.444125	1.74894e-06	0.386246	2.37952e-05	0.440281	0.0364032	0.727267
7919591	FAM72D	AB096683	0.0200368	0.734844	0.000547632	0.563757	2.49144e-07	0.241515	0.000195264	2.21318
7979281	WDHD1	NM_007086	0.228271	0.861985	0.000552587	0.558497	4.46018e-07	0.254125	0.000341705	2.13119
8160771	KIF24	NM_194313	0.0359858	0.789581	0.000117124	0.549644	3.50388e-07	0.30167	0.000225105	1.97415
8040843	CAD	NM_004341	0.00193807	0.809503	0.000238497	0.744426	8.6494e-08	0.48251	0.00136612	1.33691
7985829	FANCI	NM_001113378	0.200446	0.855221	0.00131265	0.598146	2.77745e-07	0.243524	0.000739217	1.97125
7969576	MIR17HG	NR_027350	0.0724545	0.786423	0.00307648	0.617768	1.04272e-06	0.267254	0.000415512	2.16141
8086880	CDC25A	NM_001789	0.0627803	0.827239	0.00117235	0.658366	3.55314e-07	0.330826	0.00022074	1.87767
8072229	NEFH	NM_021076	0.000563477	0.718368	0.000109234	0.651109	6.39351e-07	0.446589	0.460658	0.931428
8160935	FANCG	NM_004629	0.00613949	0.761322	0.000407177	0.653732	2.12045e-07	0.356612	0.000140162	1.8041
7998886	PKMYT1	NM_182687	0.0166752	0.790343	0.000539099	0.655147	2.0444e-07	0.344555	0.00014942	1.82814
8163063	CTNNAL1	NM_003798	0.314152	0.941085	0.00121512	0.771057	2.99445e-07	0.495422	0.000429187	1.43863
8014248	SLFN13	NM_144682	2.25894e-05	0.619745	9.17784e-06	0.570797	1.15922e-06	0.464467	0.00268271	1.42377
8117435	BTN3A2	NM_007047	0.0401788	0.825687	0.0281229	0.800767	6.13031e-08	0.310643	0.0438409	1.27829
8077370	SETMAR	NM_006515	0.258845	0.92146	0.000845641	0.722112	3.83052e-07	0.440568	0.00733264	1.33788
8111629	NUP155	NM_153485	0.156373	0.891853	0.000891708	0.701423	5.55047e-07	0.419555	0.000592941	1.58024
8155214	MELK	NM_014791	0.306616	0.866034	0.00640619	0.622263	3.23844e-07	0.196914	0.00202338	1.9975
8112803	LHFPL2	NM_005779	0.000390744	0.759871	0.00168241	0.78419	6.71127e-08	0.455355	0.0187376	1.2225
8057689	OSGEPL1	NM_022353	0.0187189	0.800078	6.05142e-05	0.589695	5.15112e-07	0.387243	0.000349905	1.69821
8079198	ZNF660	NM_173658	0.00485036	0.803601	0.00127783	0.753076	8.76972e-08	0.421973	0.0117596	1.27966
7941214	POLA2	NM_002689	0.0294061	0.816955	0.000113139	0.611935	4.80473e-07	0.386216	0.000176058	1.77189
7933194	CXCL12	NM_000609	0.0119295	0.65904	7.02707e-06	0.322105	1.33124e-07	0.158182	0.0890259	1.40681
8134339	PEG10	NM_015068	0.00137369	0.789326	0.000118265	0.710703	4.77034e-08	0.440062	0.0155844	1.23457
8024885	TNFAIP8L1	NM_152362	0.125932	0.90082	0.0391501	0.854592	1.24295e-07	0.433283	0.00714483	1.30868
8077728	LOC442075	AK092352	0.0166696	0.828408	0.000254747	0.69041	6.70487e-07	0.465974	0.000163571	1.61235
8022640	DHFR	NM_000791	0.0403845	0.82247	0.000531293	0.653303	1.33744e-07	0.328581	0.00427915	1.47887
8147079	LRRCC1	NM_033402	0.119543	0.832627	0.00190428	0.629865	2.59942e-07	0.260452	0.00120188	1.82745
8117543	HIST1H2AH	NM_080596	0.0182471	0.766735	9.25975e-05	0.550322	5.64063e-07	0.328053	6.42323e-05	2.1414
8052382	FANCL	NM_001114636	0.189947	0.890877	0.000788897	0.673083	4.91696e-07	0.380915	0.000344976	1.71148
8115144	ARSI	NM_001012301	0.000420858	0.705801	1.23214e-05	0.577146	2.21172e-07	0.405065	0.874351	0.984819
8100495	PPAT	NM_002703	0.193611	0.902158	0.00739788	0.773278	3.47339e-07	0.408132	0.00163011	1.48557
8009476	MAP2K6	NM_002758	1.37198e-05	0.536012	1.2864e-06	0.431291	8.99548e-08	0.300363	0.565485	1.07103
8055377	ZRANB3	NM_032143	0.0487794	0.863033	0.00104115	0.734575	4.41283e-07	0.454947	0.000409328	1.52988
8124394	HIST1H2BB	NM_021062	0.173863	0.748899	0.000357442	0.349704	4.39987e-07	0.0958164	0.000948558	3.12221
7952641	RICS	NM_001142685	0.000553394	0.738215	1.19269e-05	0.608401	3.01971e-07	0.453253	0.00611307	1.32746
7925062	SIPA1L2	NM_020808	3.19673e-05	0.534918	4.59039e-06	0.442866	4.6798e-07	0.322292	0.0347849	1.35335
8050240	ODC1	NM_002539	0.0459706	0.833115	0.000309295	0.644999	5.76785e-07	0.391398	0.0017559	1.53701
7924712	LIN9	NM_173083	0.0536911	0.769216	0.0011252	0.572652	4.75966e-07	0.239793	0.000255939	2.27347
8178399	NRM	NM_007243	0.00397554	0.734569	0.000283469	0.625669	1.39452e-07	0.322521	0.000879181	1.64733
8179683	NRM	NM_007243	0.00397554	0.734569	0.000283469	0.625669	1.39452e-07	0.322521	0.000879181	1.64733
7914878	LOC100289612	AY605064	0.196574	0.824161	0.00318879	0.573866	4.6672e-07	0.192166	0.000305343	2.5277
7958895	OAS3	NM_006187	0.00375699	0.800379	0.000192123	0.703811	1.65858e-07	0.450627	0.00117373	1.41044
8172204	MAOB	NM_000898	3.90915e-07	0.485982	3.72056e-07	0.460728	2.56385e-06	0.485804	0.0260685	0.785317
8173506	ERCC6L	NM_017669	0.235346	0.831842	0.00734912	0.602098	4.22817e-07	0.176501	0.000415291	2.53708
8080847	C3orf14	AF236158	0.00466702	0.787444	0.000106514	0.659158	2.10389e-07	0.420848	0.0014876	1.44717
8090772	TOPBP1	NM_007027	0.195035	0.887632	0.0021699	0.697207	6.1709e-07	0.372755	0.000591984	1.69073
8139632	FIGNL1	NM_001042762	0.152166	0.86031	0.00170392	0.655256	1.15768e-06	0.348625	0.000145805	2.02015
8062395	NNAT	NM_005386	3.19354e-06	0.411996	1.60509e-05	0.446174	7.83242e-07	0.297556	0.742461	1.04921
8158380	PKN3	NM_013355	0.0244495	0.853628	0.000435933	0.729412	1.57502e-07	0.452453	0.00494352	1.31876
7896368		---	0.0568626	0.867825	0.00947519	0.801055	2.95389e-07	0.440988	0.00172052	1.42416
8022488	ABHD3	NM_138340	0.0874256	0.863603	0.00180248	0.714697	6.43522e-07	0.409894	0.000576889	1.6129
8151824	RAD54B	NM_012415	0.62288	0.946604	0.00204871	0.634339	1.13561e-06	0.311495	0.00239555	1.72492
7970624	CENPJ	NM_018451	0.24027	0.877937	0.00111909	0.619294	1.47593e-06	0.332018	0.000376963	1.96118
8117614	HIST1H2BO	NM_003527	0.00417546	0.751474	0.000117956	0.616167	5.59648e-07	0.394908	0.000378984	1.67806
8025697	ILF3	NM_012218	0.0616865	0.881102	0.00107962	0.755268	3.08196e-07	0.475007	0.00142666	1.39258
8117334	HIST1H4A	NM_003538	0.0234402	0.744256	1.89757e-05	0.437067	1.48927e-06	0.304202	0.000231349	2.16231
7974653	KIAA0586	NM_014749	0.0694057	0.886344	0.000569514	0.740663	3.9033e-07	0.487961	0.00135337	1.38899
7923189	KIF14	NM_014875	0.377537	0.875744	0.00719473	0.606369	5.58685e-07	0.19003	0.00390452	1.96486
8073858	GTSE1	NM_016426	0.0632597	0.818388	0.00166823	0.655767	3.38084e-07	0.308274	0.00151797	1.68797
8166049	PRPS2	NM_001039091	0.00759719	0.81522	6.04463e-05	0.663362	7.21924e-07	0.489553	0.00573764	1.32332
8059708	SNORA75	NR_002921	0.0145502	0.803754	0.0136371	0.789463	1.58427e-06	0.451138	0.000584955	1.59004
8131519	PHF14	NM_014660	0.1303	0.896636	0.00227128	0.757935	4.89382e-07	0.458418	0.0161094	1.279
8102468	PRSS12	NM_003619	0.00745761	0.800811	0.0148102	0.810451	8.46516e-08	0.389472	0.157119	1.14641
7991777	C4orf46	NM_001008393	0.0972296	0.821927	0.000616389	0.58537	7.53534e-07	0.296493	0.000599194	1.93132
8090469	GATA2	NM_032638	0.00272855	0.765375	1.92136e-06	0.522416	1.90759e-06	0.483632	0.00787667	1.34513
7946957	SAAL1	NM_138421	0.0376165	0.819018	0.000826611	0.667443	4.87171e-07	0.37065	0.00127025	1.5967
8120838	TTK	NM_003318	0.155325	0.784671	0.00412628	0.546653	4.2204e-07	0.152206	0.00351665	2.13378
8155930	GCNT1	NM_001490	0.00043866	0.646297	5.02049e-05	0.550032	1.70858e-07	0.311885	0.088933	1.24695
8020468	RBBP8	NM_002894	0.11139	0.861656	0.000320984	0.630581	1.094e-06	0.393409	0.00044693	1.72037
7943126	KIAA1731	NM_033395	0.107101	0.859827	0.00140241	0.682102	4.69778e-07	0.364001	0.00268451	1.53373
7930148	SFXN2	NM_178858	0.0214383	0.803909	0.000293431	0.641373	1.56564e-06	0.423495	0.00747584	1.41505
8050507	WDR35	NM_001006657	0.00604072	0.812178	0.00102902	0.750048	3.24756e-07	0.470316	0.00249662	1.36585
8050537	MATN3	NM_002381	0.267793	0.921746	0.0076708	0.786883	5.77964e-07	0.448599	0.0236651	1.26842
7948906	SNORD27	NR_002563	0.0747064	0.765177	0.000989874	0.530542	1.07387e-06	0.227851	0.00103336	2.16395
8157534	CEP110	NM_007018	0.183405	0.85836	0.00137189	0.619562	5.9198e-07	0.291134	0.00157818	1.77756
8098379	WDR17	NM_170710	0.000151748	0.686568	3.93147e-06	0.554674	1.84599e-06	0.49215	0.478751	1.0685
8017262	BRIP1	NM_032043	0.438801	1.07534	0.0233705	0.777408	1.43072e-05	0.468092	0.00126048	1.64422
8133233	AUTS2	NM_015570	0.000151348	0.671804	3.57722e-05	0.60766	4.84985e-07	0.427176	0.00310861	1.42382
8174556	TRPC5	NM_012471	3.71231e-05	0.491045	4.57972e-05	0.475443	3.94161e-07	0.264824	0.155884	1.249
8158446	NUP188	NM_015354	0.0332895	0.867649	0.000812861	0.755733	3.19196e-07	0.489945	0.00373846	1.3196
8132318	ANLN	NM_018685	0.999917	0.99999	0.0207553	0.754358	9.19619e-07	0.338061	0.00800273	1.50964
8075493	PATZ1	NM_014323	0.028632	0.844233	0.00063311	0.716467	2.87075e-07	0.435685	0.00934503	1.31737
8101788	UNC5C	NM_003728	4.17663e-07	0.298994	9.52182e-07	0.302734	2.60346e-06	0.29713	0.772129	0.953613
8006187	ATAD5	NM_024857	0.483931	0.901901	0.00199125	0.548339	2.45332e-06	0.240596	0.000306093	2.55216
8063458	DOK5	NM_018431	0.0052702	0.482331	1.76156e-05	0.207755	2.12632e-06	0.114519	0.555741	0.843511
8076094	DMC1	NM_007068	8.55361e-05	0.660471	1.31812e-05	0.582528	1.20013e-06	0.465773	0.00663441	1.35939
7930422	SMC3	NM_005445	0.271055	0.912434	0.00280208	0.727682	9.33747e-07	0.41978	0.00269118	1.4794
8124806	NRM	NM_007243	0.00684327	0.75271	0.000579133	0.649498	2.69717e-07	0.343174	0.00145727	1.59776
7901993	CACHD1	NM_020925	0.000303777	0.684918	3.71824e-05	0.59934	1.2252e-06	0.447318	0.0219732	1.29704
7938890	PRMT3	NM_005788	0.0243346	0.821045	0.000574705	0.6842	5.21779e-07	0.413168	0.00188534	1.48781
8067270	APCDD1L	NM_153360	1.21594e-06	0.520166	2.3636e-06	0.519083	1.26037e-06	0.45907	0.291158	0.899462
8151917	MTERFD1	NM_015942	0.0574778	0.863592	0.0034745	0.762889	6.40336e-07	0.453613	0.00235673	1.42037
8021768	TSHZ1	NM_005786	6.18131e-05	0.696523	9.84849e-06	0.626075	1.63482e-07	0.461257	0.0314461	1.21173
8045688	TNFAIP6	NM_007115	0.00291961	0.62055	0.0882228	0.775416	1.94918e-07	0.197744	0.0102267	1.66657
7892648		---	0.557651	0.950004	0.03371	0.804206	1.9975e-06	0.421269	0.119801	1.205
7996081	GPR56	NM_201524	1.567e-05	0.632499	1.02285e-06	0.527321	1.22128e-06	0.494818	0.97128	1.00318
8139482	SNORA5A	NR_002919	0.0118461	0.809027	0.0112621	0.795619	9.73178e-07	0.459086	0.000986644	1.49931
8097262	SPATA5	NM_145207	0.218837	0.898176	0.00121849	0.689247	4.73984e-06	0.461342	0.000352316	1.70475
7934026	DNA2	NM_001080449	0.10344	0.795959	0.00112868	0.555303	1.74475e-06	0.263534	0.000298045	2.34312
8110147	C5orf25	NM_198567	0.0907778	0.890388	0.0094101	0.811915	7.30977e-07	0.493601	0.0147166	1.26528
7989195		---	0.00079833	0.777601	7.01452e-05	0.698967	2.30621e-07	0.494496	0.0544843	1.17097
8070129	DONSON	NM_017613	0.20083	0.893106	0.00531112	0.738448	1.34808e-06	0.414125	0.00170418	1.55184
7957890	UTP20	NM_014503	0.449609	0.929467	0.00983682	0.736033	9.89521e-07	0.361613	0.00397482	1.5455
7930181	AS3MT	NM_020682	0.136339	0.829188	0.000304434	0.533509	1.57234e-06	0.295149	0.0251386	1.48108
8168794	CENPI	NM_006733	0.693398	0.95306	0.0125189	0.688443	1.87969e-06	0.296063	0.0027646	1.79437
7971653	DLEU2	NR_002612	0.91401	0.980997	0.00442109	0.522026	4.27232e-06	0.193437	0.00111124	2.63772
7893160		---	0.0988744	0.873412	0.00208327	0.729053	7.54631e-07	0.430164	0.0230202	1.29438
8014063	EVI2B	NM_006495	0.0769549	1.27851	0.0343606	0.723261	6.26553e-06	0.315124	0.00177119	1.94373
8021187	SKA1	NM_001039535	0.0949362	0.746639	0.00205924	0.509518	5.80062e-07	0.158515	0.00784322	1.9585
8051583	CYP1B1	NM_000104	1.4689e-06	0.132343	4.19446e-05	0.213312	2.76412e-06	0.102824	0.20175	1.50423
8144786	SLC7A2	NM_003046	0.518853	0.933842	0.41124	1.09826	2.55485e-06	0.359731	0.0128052	1.4828
7917976	SASS6	NM_194292	0.19303	0.847651	0.00322994	0.625173	1.33519e-06	0.281898	0.00102857	1.96414
8091757	TRIM59	NM_173084	0.564187	0.941355	0.0238027	0.754409	2.01301e-06	0.355132	0.00706412	1.5412
8046186	KLHL23	NM_144711	0.0224644	0.818641	0.00015368	0.641912	3.82809e-06	0.482119	0.001471	1.50736
8146967	CRISPLD1	NM_031461	1.43017e-05	0.484084	4.95659e-06	0.422133	1.21979e-05	0.414252	0.209041	0.835195
8068022	MIR155HG	NR_001458	0.74935	1.03165	0.913106	1.01142	1.96315e-06	0.378895	0.00202273	1.63164
8111960	C5orf34	BC036867	0.336744	0.891791	0.00326089	0.638962	4.28964e-06	0.339492	0.000421667	2.05796
7943282	KDM4D	NM_018039	0.0312371	0.835728	0.00444099	0.759749	7.87259e-07	0.441644	0.00363473	1.41484
8168146	KIF4A	NM_012310	0.0710376	0.746716	0.00455004	0.57778	6.74819e-07	0.189827	0.00609008	1.89911
7941694	RBM14	NM_006328	0.000993197	0.746106	0.000394725	0.703444	1.36362e-06	0.489407	0.00379513	1.3737
8097973	GUCY1B3	NM_000857	0.000862371	0.646314	6.92608e-06	0.450032	1.90507e-06	0.363287	0.724647	0.954262
7928107	H2AFY2	NM_018649	0.0446652	0.840144	3.84855e-05	0.591706	1.95766e-06	0.453189	0.998124	1.00024
8168589	ZNF711	NM_021998	0.4375	0.927788	0.013932	0.750564	4.5435e-06	0.416474	0.0313276	1.34685
7919715	ANP32E	NM_030920	0.211811	0.884207	0.00396288	0.701474	2.31856e-06	0.392572	0.00249541	1.59226
7951046	MRE11A	NM_005591	0.194902	0.891089	0.00237397	0.70868	9.20556e-06	0.47951	0.000217439	1.77396
8091260	SLC9A9	NM_173653	2.27916e-05	0.633416	8.3319e-06	0.582245	1.08198e-06	0.47837	0.966701	0.996189
8148198	WDYHV1	NM_018024	0.344354	0.930765	0.00504892	0.765881	2.81167e-06	0.488259	0.000895643	1.51896
8096808	CCDC109B	NM_017918	0.0198291	0.820074	5.81253e-05	0.620505	1.19655e-06	0.454536	0.014292	1.3189
7994362	CCDC101	NM_138414	0.0170999	0.807478	0.000311315	0.661678	1.15712e-06	0.4369	0.00205593	1.48628
8091099	LOC729687	XM_001725257	0.0264133	0.829456	0.000269583	0.669288	3.54472e-06	0.491285	0.00992895	1.34439
7952914	CCDC77	NM_032358	0.0855828	0.850102	0.000490959	0.645262	3.24118e-06	0.431272	0.00136105	1.60059
8162117	GOLM1	NM_016548	0.00454389	0.787333	0.000330852	0.694696	1.20178e-06	0.480408	0.0179213	1.27953
8150962	TOX	NM_014729	0.0517084	0.723964	0.00139187	0.516602	6.81168e-07	0.185723	0.000567558	2.48188
7899484		---	0.33083	0.903053	0.00848943	0.713166	4.75108e-06	0.390521	0.00539703	1.56238
8092067	RPL22L1	NM_001099645	0.221009	0.88884	0.114883	0.84715	4.66766e-07	0.344919	0.449033	1.09804
7990086	THAP10	NM_020147	0.0601964	0.859267	0.000516853	0.692726	2.1683e-06	0.478361	0.00045291	1.57936
8009366	NOL11	NM_015462	0.0887301	0.876402	0.00179339	0.737994	1.48892e-06	0.47487	0.00355201	1.40081
7894860		---	0.0557478	0.848362	0.00348995	0.740216	1.11973e-06	0.43424	0.044546	1.25615
8129763	FAM54A	NM_001099286	0.395552	0.887658	0.00532643	0.612169	3.48803e-06	0.271797	0.00144934	2.07007
7896452		---	0.0941001	0.736187	0.00905643	0.571366	4.8272e-06	0.207656	0.0270148	1.7426
7893225		---	0.252053	0.893488	0.00314241	0.6919	1.27333e-05	0.452665	0.000578341	1.764
8097792	SNORD73A	NR_000007	0.410528	0.943463	0.00384083	0.770586	9.41959e-07	0.474593	0.0341342	1.2381
7895044		---	0.0411515	0.799556	0.00132029	0.647199	3.16044e-06	0.386269	0.0274849	1.37885
8149399	LONRF1	NM_152271	0.0209704	0.842883	0.000182779	0.693514	8.68709e-07	0.492483	0.0107499	1.28938
8132305	EEPD1	NM_030636	0.219955	0.899111	0.0131748	0.774683	4.82647e-06	0.464525	0.00466302	1.452
7926821	MASTL	NM_032844	0.310904	0.909106	0.00461422	0.715824	8.9195e-06	0.453529	0.000318801	1.79955
8097657	SMAD1	NM_005900	0.000127462	0.662597	0.000104331	0.637623	1.20562e-06	0.452797	0.00392752	1.4136
7982294	OTUD7A	NM_130901	0.219351	0.825645	0.00436934	0.574999	2.08814e-06	0.223924	0.00157268	2.19563
8160238	PSIP1	NM_033222	0.0660931	0.801831	0.000729661	0.591394	1.90319e-06	0.327672	0.00332079	1.68576
7982358	ARHGAP11A	NM_014783	0.498682	0.890945	0.0140296	0.60156	1.78091e-06	0.182465	0.00802336	1.989
7956878	IRAK3	NM_007199	0.000132956	0.527469	4.49659e-06	0.377314	3.76597e-06	0.329951	0.925443	0.985593
8084100	USP13	NM_003940	0.855939	0.982475	0.0523023	0.802959	2.47454e-06	0.387053	0.0166601	1.41468
8124406	HIST1H2BC	NM_003526	0.326974	0.920756	0.00262573	0.721499	4.5519e-06	0.468531	0.000437058	1.66067
8147548	POP1	NM_001145860	0.207195	0.902231	0.0213997	0.804007	1.70229e-06	0.450871	0.0124639	1.34533
8002303	NQO1	NM_000903	0.854879	0.983595	0.000680993	0.650931	1.81352e-06	0.403247	0.0388909	1.30822
7982290		---	0.996195	1.0007	0.0136961	0.643238	1.83392e-05	0.31127	0.00170072	2.12307
7961702	KCNJ8	NM_004982	0.177007	1.14136	0.558285	0.942387	7.46593e-06	0.438787	0.139492	1.21048
8151871	CCNE2	NM_057749	0.236317	0.81955	0.0040516	0.546323	2.3794e-06	0.202773	0.00185619	2.29321
8138721	HOXA3	NM_153631	0.000498922	0.660544	4.07516e-05	0.55432	5.73409e-06	0.446487	0.0651775	1.26312
8180256		---	0.0198302	0.799606	0.00165847	0.69832	1.1222e-05	0.48954	0.0392824	1.28679
8041867	MSH2	NM_000251	0.143707	0.811791	0.00195354	0.570185	2.20425e-06	0.261267	0.00192428	1.99275
8064844	PCNA	NM_002592	0.290027	0.89748	0.00514607	0.700107	1.91261e-06	0.36879	0.00503662	1.54982
8056728		---	0.103801	0.873184	0.00073278	0.690588	6.44134e-06	0.497279	0.0367177	1.26748
8099612	GPR125	NM_145290	0.00918039	0.771586	0.00022714	0.628984	2.13179e-06	0.429604	0.00399274	1.47519
8041582	SGK493	NM_138370	0.0818613	0.840038	0.000430619	0.624134	2.68854e-06	0.403835	0.179307	1.18696
7972579	TMTC4	NM_032813	0.00656073	0.739356	0.000161321	0.588161	3.46329e-06	0.411901	0.0211055	1.37645
8024843	CHAF1A	NM_005483	0.0743392	0.846132	0.000243398	0.624947	5.01855e-06	0.451781	0.000664449	1.66433
7947248	KIF18A	NM_031217	0.18675	0.805799	0.00334392	0.548145	1.52697e-06	0.200212	0.0158585	1.76221
8044375	BCL2L11	NM_138621	3.43758e-05	0.601591	3.56908e-05	0.5821	1.2027e-06	0.428202	0.0250195	1.30525
8121277	AIM1	NM_001624	0.00014145	0.610059	0.000219428	0.605147	9.44579e-07	0.373401	0.00270267	1.55998
8161919	TLE1	NM_005077	0.00580664	0.792911	0.000929267	0.723936	9.59766e-07	0.469729	0.0372427	1.23685
7901867	USP1	NM_003368	0.400638	0.897841	0.00670303	0.649007	7.27266e-06	0.330226	0.000487334	2.15136
8069505	C21orf15	BX648100	0.0325215	0.777986	0.00199463	0.646239	1.53833e-06	0.338637	0.00230016	1.68877
8166202	GRPR	NM_005314	0.0128537	1.61726	0.576747	0.903936	2.87118e-05	0.277397	0.237333	1.30755
7962557		---	0.162018	1.14218	0.278478	0.897388	9.78273e-06	0.460269	0.0933665	1.23726
7947991	NUP160	NM_015231	0.46572	0.94277	0.0334195	0.818056	4.02531e-06	0.475708	0.00169762	1.50948
8066136	RBL1	NM_002895	0.538614	0.900438	0.00933414	0.578346	3.0269e-06	0.198294	0.00397611	2.16126
8089372	KIAA1524	NM_020890	0.428804	0.882184	0.00994725	0.606334	3.28971e-06	0.226985	0.00771476	1.89685
7971866	DIAPH3	NM_001042517	0.996429	1.00043	0.0204006	0.763736	6.93826e-06	0.42745	0.0049399	1.52905
7896329		---	0.40276	0.938029	0.0765308	0.858301	3.86772e-06	0.494941	0.0134153	1.32275
7957551	SOCS2	NM_003877	0.0147698	1.36355	0.106714	0.816091	0.000128159	0.485976	0.110333	1.279
8148158	WDR67	NM_145647	0.330982	0.912238	0.00411987	0.710012	3.37436e-06	0.416406	0.00239482	1.57564
7904463		---	0.0321103	0.820875	8.34116e-05	0.602978	8.62073e-06	0.488016	0.00102249	1.58264
7895606		---	0.399058	0.929965	0.0139586	0.774747	1.26264e-06	0.413978	0.0916904	1.22055
7952335	SNORD14E	NR_003125	0.612075	0.955866	0.0311261	0.79757	6.96296e-06	0.458367	0.0174874	1.3669
8170992	SNORA56	NR_002984	0.237825	0.897369	0.0654837	0.827897	6.30528e-06	0.452904	0.0087918	1.42832
8138718	HOXA2	NM_006735	0.00138291	0.579028	0.000140147	0.46095	1.63308e-06	0.254242	0.0734288	1.40407
8090988	CEP70	NM_024491	0.185605	0.900241	0.00317034	0.745178	2.00098e-06	0.467344	0.0124196	1.33361
7893439		---	0.090173	0.870407	0.0206347	0.806949	2.39746e-06	0.471289	0.0402646	1.25446
7893523		---	0.0175288	0.795424	0.00010143	0.603233	4.31235e-06	0.456316	0.0220156	1.33143
8056323	FIGN	NM_018086	0.0694454	0.874352	0.00420694	0.77599	1.7329e-06	0.499515	0.00747866	1.32734
7938834	NAV2	NM_182964	0.630308	0.962799	0.0680707	0.8483	3.87763e-06	0.481059	0.00300149	1.45134
8162283	ROR2	NM_004560	0.000327243	0.389667	4.4105e-05	0.282783	9.32792e-06	0.190444	0.720747	0.913078
8109712	HMMR	NM_001142556	0.111763	0.749418	0.00829818	0.567323	1.12167e-06	0.164456	0.0241619	1.76365
8022338	GPR125	NM_145290	0.00428982	0.699851	0.000175404	0.559567	1.38343e-06	0.34297	0.0763995	1.29434
8111677	LIFR	NM_002310	0.000187122	0.621272	1.18494e-06	0.424147	1.48564e-05	0.473244	0.496038	1.08599
7892633		---	0.0448638	0.82372	0.0418455	0.809864	2.99986e-06	0.428907	0.0177217	1.36536
8102751	SCLT1	NM_144643	0.580251	0.950087	0.0451966	0.806347	3.60976e-06	0.421142	0.00496684	1.49899
7892771		---	0.151274	0.900173	0.0126769	0.806787	9.96239e-07	0.474587	0.0282832	1.25102
7968761	NARG1L	NM_024561	0.186609	0.871095	0.0137658	0.738159	1.45849e-06	0.356248	0.0139086	1.44934
7894449		---	0.19442	0.874024	0.00435641	0.692896	2.20935e-06	0.372966	0.0553259	1.31284
7969613	GPC6	NM_005708	0.00313531	0.73438	0.000822131	0.67234	1.41329e-06	0.414379	0.604552	1.06012
8131967		---	0.000847098	0.681166	2.40154e-05	0.539277	6.02999e-06	0.451898	0.136754	1.19925
7965760	DEPDC4	NM_152317	0.121394	0.87728	0.00718689	0.762296	3.09444e-06	0.465139	0.00544692	1.41597
7987315	ACTC1	NM_005159	0.000408558	0.339793	5.02882e-06	0.15635	2.04674e-05	0.165148	0.923684	0.971809
8127534	C6orf150	NM_138441	0.745058	0.964323	0.140024	0.83157	4.94918e-06	0.361986	0.0018119	1.76746
7942527	POLD3	NM_006591	0.125001	0.826594	0.000765018	0.575887	8.85931e-06	0.362647	0.000393924	2.08385
8094719	N4BP2	NM_018177	0.184811	0.890829	0.0649731	0.836582	1.10786e-05	0.493757	0.00497591	1.44645
7957715	NEDD1	NM_001135175	0.53842	0.947532	0.0497572	0.819986	9.98735e-06	0.477779	0.00195571	1.55152
7969374	C13orf34	NM_024808	0.234804	0.829179	0.0056623	0.583876	2.67576e-06	0.227641	0.0104911	1.8109
8156290	CKS2	NM_001827	0.349468	0.893251	0.0350276	0.744909	1.96972e-06	0.30719	0.0435122	1.40848
8128383	COQ3	NM_017421	0.682457	0.95385	0.00367048	0.64836	1.74662e-05	0.396877	0.00442126	1.67491
7902565	LPHN2	NM_012302	0.000480262	0.562849	8.48574e-06	0.384114	1.6219e-05	0.367211	0.840125	0.967801
7894054		---	0.289711	0.852257	0.0340577	0.69146	0.00102186	0.475818	7.88406e-05	3.01847
8078248	HMGB1	NM_002128	0.300681	0.905609	0.00504975	0.715019	3.26338e-06	0.411198	0.0145506	1.40829
8008784	PRR11	NM_018304	0.226178	0.860734	0.0149895	0.700138	1.77498e-06	0.298607	0.0325337	1.4505
8015769	BRCA1	NR_027676	0.132895	0.765168	0.00276758	0.513916	3.18762e-06	0.199241	0.00425413	2.14751
7894583		---	0.0508987	0.839527	0.00457356	0.740997	1.77049e-06	0.436309	0.0720462	1.23156
7894116		---	0.00634883	0.75113	0.00651524	0.737388	7.51896e-06	0.460911	0.00648485	1.45266
7895247		---	0.416362	0.91663	0.00316141	0.665919	2.2402e-05	0.437616	0.0452369	1.35331
8134869	PCOLCE	NM_002593	0.048829	0.858046	0.490902	0.948325	1.59334e-06	0.484061	0.189551	1.13562
7948910	SNORD25	NR_002565	0.10358	0.74548	0.0165796	0.608982	8.4333e-06	0.229465	0.00158473	2.42577
7991425		---	0.512441	0.940606	0.0367891	0.796312	5.67678e-06	0.434787	0.00132707	1.63858
8138527	MGC87042	BC066301	0.0426064	0.68981	0.00242392	0.512064	2.04504e-06	0.189981	0.00776018	1.98206
7938293	SNORA45	NR_002977	0.192673	0.882621	0.0168142	0.764656	6.09519e-06	0.438318	0.0446644	1.30408
8115164		---	0.436757	0.934857	0.0454115	0.818869	3.04992e-06	0.441706	0.0147598	1.36601
8112709	C5orf37	NM_001099271	0.342684	0.921235	0.00414645	0.730974	7.45193e-06	0.476063	0.00938602	1.39909
7894877		---	0.968449	0.994478	0.0580723	0.735622	3.47315e-05	0.351173	0.00318793	1.93359
8045697	RIF1	NM_018151	0.515319	0.942772	0.0107148	0.753091	9.68811e-06	0.465186	0.00498287	1.48412
7901931	EFCAB7	NM_032437	0.0167035	0.793682	0.00168159	0.699104	1.16497e-06	0.410599	0.0628384	1.25016
7961026	OVOS	BX647938	0.0054292	0.781549	3.25902e-05	0.606151	2.68454e-06	0.486917	0.102223	1.18381
8102076	CENPE	NM_001813	0.411358	0.868853	0.0220774	0.628798	4.54143e-06	0.212169	0.0166487	1.82432
7971373		---	0.33651	1.14195	0.0985487	0.775819	4.16449e-05	0.370582	0.272205	1.22114
7894226		---	0.0107485	0.801477	0.000569131	0.69483	2.25498e-06	0.478384	0.00352128	1.41582
8122440	LTV1	NM_032860	0.753009	0.975302	0.0157706	0.791946	4.60866e-06	0.48287	0.0590665	1.23622
7974533	PELI2	NM_021255	0.108538	0.827348	0.00135381	0.615932	5.81208e-06	0.367356	0.00335899	1.6848
8169073	TMSB15B	NM_194324	0.15939	0.842598	0.0019098	0.617124	3.68351e-06	0.334963	0.026788	1.45794
7984540	KIF23	NM_138555	0.7218	0.952294	0.0358228	0.71262	7.09629e-06	0.299896	0.0113287	1.6896
8048749	KCNE4	NM_080671	0.000183997	0.628757	1.42554e-05	0.520063	6.4982e-06	0.453351	0.487551	0.921382
8171561	SCML2	NM_006089	0.586401	1.05461	0.0519695	0.803059	2.55459e-05	0.472499	0.000433664	1.8179
8077899	PPARG	NM_138712	0.0311425	1.26259	0.247609	1.13218	4.32031e-05	0.490363	0.525234	1.08531
7965486	CCDC41	NM_016122	0.994748	1.00062	0.029974	0.784165	2.1242e-05	0.475893	0.00275698	1.57468
7940153	FAM111A	NM_022074	0.310375	0.905182	0.0169876	0.756968	6.55133e-06	0.426788	0.00169134	1.64111
8081362	CEP97	NM_024548	0.312154	0.912154	0.0103897	0.753788	1.09707e-05	0.472742	0.00184172	1.57393
7976336	UBR7	NM_175748	0.14486	0.86828	0.0291796	0.786848	1.08047e-05	0.458466	0.00114596	1.65349
8027345	ZNF492	NM_020855	0.158904	0.869871	0.00192045	0.675633	2.58514e-05	0.481576	0.00060805	1.74943
8144226		---	0.250424	0.876626	0.0298168	0.750362	3.16292e-05	0.431515	0.0186176	1.47439
7893575		---	0.290617	0.846857	0.0469624	0.700581	2.16653e-05	0.299455	0.00113788	2.30633
8154823	ANKRD18B	ENST00000290943	0.974865	0.994856	0.0597964	0.700332	7.62216e-06	0.239396	0.0109465	1.87938
8029465	BCL3	NM_005178	0.000385109	0.699211	0.000595591	0.695954	1.27488e-06	0.458566	0.296596	1.11068
8152477	RAD21	NM_006265	0.189813	0.894549	0.00251902	0.721871	7.39082e-06	0.488125	0.0118213	1.36506
7909730	KCNK2	NM_001017425	0.0645966	1.42257	0.111075	0.727203	9.71789e-05	0.306416	0.0620838	1.59455
7895241		---	0.0048239	0.774213	0.000893919	0.70634	1.94023e-06	0.469242	0.0833128	1.20149
7967386	MPHOSPH9	NM_022782	0.245607	0.869196	0.00388699	0.645547	7.60852e-06	0.359082	0.0120254	1.55944
7893365		---	0.950489	1.0077	0.128651	0.809662	4.55188e-05	0.407551	0.0100915	1.62134
8139212	GLI3	NM_000168	0.00531403	0.717289	9.23947e-05	0.54827	2.31075e-06	0.374949	0.160995	1.21097
8105842	CENPH	NM_022909	0.106427	0.745847	0.00124283	0.470758	6.09939e-06	0.216169	0.00983785	1.96169
7944913	CCDC15	NM_025004	0.69777	0.942726	0.00870959	0.608996	1.33117e-05	0.286516	0.00172666	2.17859
8035838	ZNF724P	AK301230	0.429384	0.8736	0.0293898	0.646206	5.58586e-06	0.218791	0.00916262	1.95618
7895901		---	0.252318	0.892294	0.0213049	0.76481	1.46454e-05	0.453329	0.0220588	1.38549
7929078	KIF20B	NM_016195	0.478818	0.87702	0.0164175	0.585682	6.79436e-06	0.198035	0.0145195	1.95576
7903214	LPPR4	NM_014839	0.000570215	2.14216	0.436687	1.15169	0.00107314	0.431937	0.189605	1.34842
7914851	CLSPN	NM_022111	0.732672	0.942603	0.0122158	0.587078	1.40651e-05	0.242366	0.00761529	2.03115
7893484		---	0.0868823	0.790786	0.0298402	0.717803	1.18796e-05	0.341758	0.013242	1.61376
8059413	DOCK10	NM_014689	0.762847	1.03584	0.243854	0.861175	8.06392e-06	0.363669	0.0644412	1.35538
8101143	NUP54	NM_017426	0.35201	0.92388	0.013495	0.776544	7.00691e-06	0.479362	0.00960485	1.39004
7896319		---	0.225707	0.895467	0.00617357	0.736154	3.64288e-06	0.436409	0.0506607	1.27863
7905079	HIST2H2AA3	NM_003516	0.188791	0.864691	0.00139947	0.630962	1.5638e-05	0.420919	0.00236645	1.68904
7919619	HIST2H2AA3	NM_003516	0.188791	0.864691	0.00139947	0.630962	1.5638e-05	0.420919	0.00236645	1.68904
7894081		---	0.0264087	0.775955	0.000123113	0.550871	8.98602e-06	0.41503	0.1184	1.24704
7893074		---	0.0545038	0.849259	0.00139807	0.712827	6.09682e-06	0.496958	0.00599321	1.39712
7976621	VRK1	NM_003384	0.173472	0.798574	0.0113925	0.609029	1.19058e-05	0.265729	0.00348996	2.09064
7894436		---	0.0218016	0.812589	0.00296886	0.731515	4.21152e-06	0.474751	0.0483079	1.25448
8022803	FAM59A	AK297430	0.000590193	0.679307	0.000637451	0.664053	3.58486e-06	0.44752	0.982999	0.997618
7915955	SPATA6	NM_019073	7.32562e-05	0.580343	5.96358e-05	0.551623	3.91654e-06	0.415072	0.0809657	1.25902
7980496	C14orf145	NM_152446	0.313496	0.849263	0.0186328	0.636696	1.09514e-05	0.263048	0.00486516	2.01403
8160033	SNRPE	NM_003094	0.107892	0.868433	0.00293395	0.724132	8.32148e-06	0.487858	0.0307108	1.29723
7896638		---	0.307594	0.870347	0.0220359	0.693364	8.24709e-05	0.404089	0.000600772	2.19581
8060835		---	0.243336	0.791311	0.00135328	0.429246	5.33462e-05	0.248872	0.00159287	2.75394
7895190		---	0.379953	0.917888	0.0189362	0.761578	1.49256e-05	0.456935	0.0222454	1.38106
8083594	PTX3	NM_002852	0.759967	1.04251	0.00280534	1.70398	0.000897555	0.498022	0.181905	1.28031
7896173		---	0.127729	0.821301	0.0457303	0.75078	5.98433e-06	0.33319	0.380689	1.15415
7904131	DCLRE1B	NM_022836	0.15052	0.849576	0.00125241	0.621555	2.5636e-05	0.433254	0.000917188	1.83471
8117422	HIST1H4F	NM_003540	0.326947	0.819389	0.00683307	0.507021	1.04581e-05	0.185662	0.00833247	2.23573
7940600	INCENP	NM_001040694	0.298031	0.913865	0.0264682	0.799429	1.05721e-05	0.489424	0.00906222	1.40058
7971565	LPAR6	NM_005767	0.0150835	0.811429	0.076938	0.85852	3.72163e-06	0.493663	0.0748324	1.20728
7893356		---	0.558356	0.947297	0.00830652	0.738397	1.39394e-05	0.470185	0.0284182	1.34075
7913571	HNRNPR	NM_001102398	0.333249	0.918928	0.00688744	0.746888	1.33834e-05	0.493328	0.025933	1.32167
7893258		---	0.383051	0.925063	0.0135386	0.766498	9.98084e-06	0.473927	0.0601947	1.26324
8128329	C6orf167	NM_198468	0.531773	0.910475	0.0053462	0.589641	2.31013e-05	0.313369	0.0036678	1.9857
7978776	C14orf106	NM_018353	0.359766	0.861314	0.0106278	0.602612	1.96844e-05	0.280877	0.0117193	1.83953
8067167	AURKA	NM_198433	0.769473	0.974635	0.0232526	0.78808	1.89482e-05	0.498147	0.016532	1.36667
7895975		---	0.00428188	0.690207	0.0176972	0.733454	8.30783e-06	0.393284	0.0244696	1.42677
7909011	MDM4	NM_002393	0.0441933	0.809815	0.00606913	0.716419	5.26553e-06	0.419675	0.0334747	1.34316
7988537	CEP152	NM_014985	0.510419	0.899273	0.00597917	0.57267	2.35456e-05	0.288144	0.0111412	1.84784
8081503	DZIP3	NM_014648	0.828996	0.982068	0.0509013	0.826919	1.09515e-05	0.49419	0.20157	1.15605
8117537	HIST1H4I	NM_003495	0.144284	0.793456	0.00127322	0.515746	2.19804e-05	0.305417	0.00312076	2.04347
8146130	GINS4	NM_032336	0.331773	0.878954	0.0595663	0.752969	7.30144e-06	0.319031	0.00749596	1.70933
8107646	PRDM6	NM_001136239	6.73741e-06	0.330129	9.85619e-06	0.31964	0.000348106	0.42125	0.631838	0.909872
8073775	FBLN1	NM_006486	0.655649	0.958287	0.449798	1.08093	1.7428e-05	0.465702	0.0132657	1.4249
7892978		---	0.0768893	0.830019	0.0595906	0.80726	4.76949e-06	0.406833	0.154461	1.21116
7896327		---	0.252035	0.864946	0.000883873	0.568034	0.000355996	0.492395	0.167556	1.26099
8023766	RTTN	NM_173630	0.0523245	0.815261	0.000660357	0.630104	2.57883e-05	0.473804	0.00337212	1.57201
7915612	PTCH2	ENST00000438067	0.0933304	0.750139	0.00396834	0.549236	4.07238e-06	0.223937	0.12667	1.40345
8094278	NCAPG	NM_022346	0.481286	0.874338	0.0517619	0.652761	1.20808e-05	0.207402	0.0174076	1.94784
7899187	HMGN2	NM_005517	0.166137	0.874953	0.00185404	0.680652	7.4972e-06	0.445157	0.162029	1.19335
8040223	RRM2	NM_001034	0.426781	0.875105	0.018028	0.622159	9.44014e-06	0.242774	0.0314186	1.67726
8117389	HIST1H2BE	NM_003523	0.118774	0.831395	0.0011647	0.608231	3.25897e-05	0.429741	0.0120662	1.52961
7954777	ALG10	NM_032834	0.432034	0.909397	0.0374001	0.746627	2.17839e-05	0.392104	0.00311494	1.75723
7907657	RALGPS2	NM_152663	0.506864	0.937724	0.00530162	0.710868	1.75723e-05	0.462956	0.0715438	1.27533
8058940	USP37	NM_020935	0.109026	0.845701	0.00515545	0.702508	1.94932e-05	0.456186	0.00422925	1.56216
8152582	DSCC1	NM_024094	0.103276	0.772032	0.00527663	0.586711	2.83464e-05	0.318483	0.00158115	2.18155
7896005		---	0.0156538	0.793877	0.00200665	0.708559	5.9932e-06	0.472661	0.107888	1.2052
8005951	SNORD42B	NR_000013	0.0304752	0.769082	0.00534326	0.678189	4.12052e-05	0.448165	0.00276643	1.6919
7895507		---	0.268133	0.869055	0.0319642	0.730911	2.16919e-05	0.379417	0.0151476	1.56518
7892562		---	0.0465298	0.81285	0.0149664	0.753318	1.74273e-05	0.464926	0.0353872	1.33616
8151768	RUNX1T1	NM_175634	0.754587	0.964415	0.119483	0.816251	1.30243e-05	0.383974	0.107666	1.29419
7895014		---	0.539186	0.935886	0.0217388	0.744236	4.47591e-05	0.458926	0.217261	1.19571
7892832		---	0.62476	0.936462	0.00222802	0.58215	0.000177346	0.434233	0.0392849	1.48584
7895684		---	0.629418	0.937597	0.00892087	0.64826	2.09316e-05	0.350906	0.0636664	1.41631
7892990		---	0.148183	0.865697	0.00768938	0.726997	2.02131e-05	0.470609	0.0570464	1.29328
8102389	C4orf21	BC044799	0.421502	0.865321	0.0140655	0.58659	6.11741e-05	0.286908	0.00188606	2.46362
8147049	FABP5	NM_001444	0.156647	0.826389	0.0210065	0.699001	1.2867e-05	0.343846	0.237128	1.22826
8124144	DEK	NM_003472	0.527111	0.923663	0.0212826	0.70819	1.90595e-05	0.371308	0.0220207	1.52142
8163839	C5	NM_001735	0.391475	0.914184	0.00679497	0.703264	4.16075e-05	0.46967	0.00494878	1.57425
7948420	FABP5	NM_001444	0.178508	0.831098	0.0206791	0.691732	1.49598e-05	0.340095	0.176139	1.27592
7924069		---	0.0468535	0.756095	0.0184633	0.692396	6.04408e-06	0.316049	0.216662	1.24051
8180299		---	0.0562823	0.727863	0.00160099	0.52124	1.01887e-05	0.271871	0.0173462	1.72109
8021286	C18orf54	NM_173529	0.214617	0.824497	0.0129347	0.631834	3.26092e-05	0.322494	0.0048132	1.94468
7895410		---	0.904889	1.01215	0.00322366	0.678437	5.93359e-05	0.490032	0.0986315	1.2611
7984524	PAQR5	NM_001104554	0.0978578	0.755794	0.0040811	0.554293	8.36858e-06	0.252075	0.115526	1.4141
7977674	SUPT16H	NM_007192	0.207902	0.871182	0.00701274	0.69804	1.67812e-05	0.426133	0.0180828	1.44927
8041961	CHAC2	NM_001008708	0.349963	0.909151	0.00813237	0.717892	6.10938e-05	0.49479	0.00220179	1.64386
7932082	CCDC3	NM_031455	0.000501824	0.373555	0.000212811	0.311362	0.0154494	0.494553	0.573535	0.853642
8124423	HIST1H2BG	NM_003518	0.0333405	0.750846	0.00182627	0.602061	3.24416e-05	0.39979	0.00466923	1.7179
7894963		---	0.486028	0.921722	0.0895203	0.799373	0.000209221	0.491813	0.0197499	1.49045
8148124	MTBP	NM_022045	0.268994	0.819766	0.0126224	0.584527	4.38466e-05	0.278929	0.00882952	2.01538
8050427	FAM49A	NM_030797	0.00096257	0.551533	0.000383293	0.489536	9.78737e-05	0.392371	0.863965	0.969061
7965322	KITLG	NM_000899	0.443487	1.13957	0.219544	0.795863	7.87829e-05	0.31595	0.0238314	1.74762
7982287	ARHGAP11B	NM_001039841	0.62136	0.90909	0.0977724	0.697071	5.94277e-05	0.257992	0.0050644	2.32148
8015349	KRT19	NM_002276	6.86429e-05	0.463633	0.000740197	0.537128	0.000217642	0.446333	0.939728	1.01318
7965565	USP44	NM_032147	0.0763833	0.781263	0.0696864	0.762588	5.11671e-06	0.306958	0.421988	0.870593
7955890	HNRNPA1	NM_031157	0.235812	0.861649	0.040506	0.746153	1.46655e-05	0.369365	0.0470712	1.41287
8095187	CEP135	NM_025009	0.604171	0.935637	0.0443082	0.740781	6.79666e-05	0.411693	0.0104618	1.64178
7896102		---	0.921812	1.0142	0.292456	0.847404	0.000658871	0.464849	0.0660214	1.45128
8120165	CENPQ	NM_018132	0.202938	0.828001	0.0129962	0.646297	6.57988e-05	0.368311	0.0018294	2.07532
7908988	SNRPE	NM_003094	0.176743	0.880711	0.00645206	0.732477	2.37072e-05	0.49505	0.0404444	1.30489
7892644		---	0.400077	0.894854	0.0101778	0.660663	1.94395e-05	0.356065	0.0970516	1.34996
7893823		---	0.191728	0.825483	0.0311201	0.696483	3.0023e-05	0.341463	0.0569723	1.46549
7893315		---	0.217922	0.855337	0.0183889	0.704503	0.000127246	0.451072	0.0074829	1.65728
8035855	ZNF681	NM_138286	0.0422	0.751231	0.00594734	0.638529	1.69214e-05	0.355164	0.0329375	1.48736
7983594	DUT	NM_001025248	0.115719	0.832196	0.00169452	0.627672	2.18391e-05	0.41979	0.0357921	1.39835
8116530	SNORD96A	NR_002592	0.0999078	0.84197	0.0255852	0.768932	3.13984e-05	0.475063	0.0274863	1.37283
7894712		---	0.0221812	0.765389	0.00117297	0.631066	8.77837e-06	0.408371	0.108524	1.26016
7894539		---	0.38426	0.910529	0.123892	0.832272	3.82821e-05	0.456533	0.259567	1.17447
7893110		---	0.125731	0.825042	0.0112312	0.688123	1.38744e-05	0.374927	0.936535	1.01252
7894701		---	0.838302	0.970922	0.0406429	0.706808	0.000774152	0.470053	0.00281079	2.00029
8034097	LOC147727	NR_024333	0.0970676	0.816733	0.00470533	0.659534	1.34244e-05	0.387724	0.0680893	1.34345
7894167		---	0.598512	0.932587	0.132337	0.800307	0.00016234	0.435376	0.0173223	1.59376
8027254	ZNF90	NM_007138	0.0173577	0.724984	0.00472199	0.649649	4.95263e-05	0.424361	0.00726088	1.63681
7951734	ZW10	NM_004724	0.249371	0.894896	0.0162004	0.760275	3.14894e-05	0.492894	0.0204634	1.37784
7895789		---	0.671156	0.94157	0.00904249	0.631421	7.24793e-05	0.376933	0.0839588	1.40683
8098556	CCDC111	NM_152683	0.146675	0.832835	0.0122368	0.689886	3.02624e-05	0.401363	0.0109087	1.59075
8041542	GALM	NM_138801	0.0144937	0.777583	0.00128205	0.674659	6.40826e-06	0.44955	0.776343	1.03409
8095080	PDGFRA	NM_006206	9.87046e-05	0.577092	0.00051435	0.616087	1.1664e-05	0.438812	0.951965	1.00779
7916898	DEPDC1	NM_001114120	0.418112	0.860035	0.0774336	0.689898	2.57492e-05	0.242609	0.0818664	1.56374
7968015	TNFRSF19	NM_148957	0.013576	0.700014	0.0474213	0.747256	5.42883e-06	0.32039	0.484823	1.12353
7952673	FLJ45950	AK127847	0.127115	0.828478	0.00330759	0.638705	2.90237e-05	0.409454	0.25891	1.19497
7894936		---	0.186889	1.21349	0.769374	0.956647	0.000672256	0.471949	0.00319359	1.9438
8142697	POT1	NR_003102	0.0870703	0.84745	0.00387171	0.71264	1.86686e-05	0.485084	0.0160273	1.38505
7993664	CP110	NM_014711	0.416942	0.902592	0.0260044	0.718331	4.07094e-05	0.400554	0.0090065	1.64298
7972674	C13orf27	NM_138779	0.167479	0.831445	0.00917095	0.65935	6.49188e-05	0.407904	0.00498129	1.75819
7904158	OLFML3	NM_020190	0.28752	0.904466	0.454205	0.928114	1.66734e-05	0.475546	0.29576	1.13784
8056102	CD302	NM_014880	0.895619	0.985828	0.209318	0.859794	3.93464e-05	0.448288	0.246729	1.1851
8088436	C3orf67	BC050317	0.0649894	0.833258	0.0090666	0.742068	1.13746e-05	0.463352	0.15917	1.19304
8057506	FRZB	NM_001463	0.000463729	0.645647	4.49679e-05	0.543119	2.25982e-05	0.480092	0.264922	1.1511
8035808	ZNF100	NM_173531	0.19574	0.860021	0.0289504	0.746903	7.50334e-05	0.461504	0.0139395	1.51349
7964347	TMEM194A	NM_001130963	0.560809	0.938374	0.0104049	0.708385	0.000103998	0.486504	0.00839477	1.55013
7896523		---	0.0299247	0.716525	0.0305693	0.701403	1.74717e-05	0.329522	0.046222	1.4829
8083471	SGEF	NM_015595	0.0164192	0.674517	0.000360685	0.476522	0.000103859	0.383902	0.0949525	1.3983
8121130		---	0.219269	0.854871	0.0149793	0.692887	6.92856e-05	0.424292	0.0277819	1.48643
7895976		---	0.148319	0.830721	0.024571	0.719105	2.11286e-05	0.380911	0.0514569	1.40486
7974341	GNG2	NM_053064	0.031803	0.744004	0.0167979	0.696825	7.79415e-06	0.338471	0.760751	1.05091
8134036	STEAP2	NM_152999	0.00947753	0.707292	0.000205972	0.532698	0.000166986	0.486069	0.619739	0.927834
8013015	CENPV	NM_181716	0.978859	0.995951	0.173286	0.792868	0.000218686	0.393138	0.16687	1.33499
7894440		---	0.575561	0.93854	0.0270452	0.743357	0.000166119	0.492478	0.476295	1.11193
8083737		---	0.351679	0.83869	0.00632258	0.52689	9.286e-05	0.287699	0.0234796	1.85264
7954789	ALG10B	NM_001013620	0.552361	0.922667	0.0740574	0.75928	8.84157e-05	0.403185	0.00632394	1.76662
8005547	SNORD3A	NR_006880	0.014198	0.746165	0.00460679	0.684327	2.51067e-05	0.446251	0.0312977	1.38552
8005553	SNORD3A	NR_006880	0.014198	0.746165	0.00460679	0.684327	2.51067e-05	0.446251	0.0312977	1.38552
8013323	SNORD3A	NR_006880	0.014198	0.746165	0.00460679	0.684327	2.51067e-05	0.446251	0.0312977	1.38552
8013325	SNORD3A	NR_006880	0.014198	0.746165	0.00460679	0.684327	2.51067e-05	0.446251	0.0312977	1.38552
8013329	SNORD3A	NR_006880	0.014198	0.746165	0.00460679	0.684327	2.51067e-05	0.446251	0.0312977	1.38552
8140668	SEMA3A	NM_006080	0.374989	0.8981	0.047703	0.759607	3.18237e-05	0.40716	0.0592529	1.37464
7895855		---	0.967696	0.994926	0.25098	0.853313	0.000268076	0.47342	0.193448	1.24845
7989501	CA12	NM_001218	0.479818	0.925221	0.0492885	0.779465	0.000146598	0.499179	0.813223	1.03428
7954527	ARNTL2	NM_020183	0.585998	0.93757	0.0911299	0.797586	7.01066e-05	0.442523	0.0143785	1.53906
7893950		---	0.322522	0.863471	0.00199454	0.549958	0.000195392	0.407614	0.604963	0.905784
7894108		---	0.100024	0.827593	0.00950274	0.704794	6.95266e-05	0.471303	0.0422335	1.37158
8174189	TMSB15A	NM_021992	0.574698	0.893101	0.0197997	0.569581	6.30204e-05	0.24576	0.0892978	1.60697
7897378	PER3	NM_016831	0.904375	0.984995	0.0197432	0.701829	6.23378e-05	0.413395	0.221202	1.23144
7963142	FAIM2	NM_012306	0.00142325	0.659514	0.0227552	0.754206	8.19026e-05	0.495003	0.638717	1.0658
8106931	ANKRD32	NM_032290	0.401915	0.866183	0.0162711	0.610468	0.00014993	0.34128	0.0105449	1.92515
7895429		---	0.847309	0.97518	0.492313	0.907813	5.33388e-05	0.39402	0.927391	1.01569
8120411	PRIM2	NM_000947	0.566865	0.938654	0.0410228	0.768704	6.40918e-05	0.463743	0.01553	1.48676
7894461		---	0.414933	0.866202	0.0839834	0.709905	0.000124184	0.323051	0.131643	1.43379
8057554	CACYBP	NM_014412	0.663518	0.94978	0.0313061	0.74007	0.000103181	0.456798	0.03576	1.42993
8060997	SPTLC3	NM_018327	0.00304733	0.418326	0.000325431	0.285908	0.000167638	0.220234	0.308787	0.7204
8118259	MSH5	NM_025259	0.0423001	0.779849	0.001378	0.616265	0.00010188	0.475489	0.0147932	1.5031
8162533	PTCH1	NM_001083603	0.0132846	0.708706	0.00374461	0.634559	0.000188859	0.471687	0.740042	1.05417
8122150	EYA4	NM_004100	0.00430233	0.465447	0.00222453	0.405911	1.62358e-05	0.1653	0.195111	1.47913
7893380		---	0.0424414	0.74971	0.0273967	0.711375	5.5688e-05	0.398121	0.0261597	1.5239
7982712	C15orf23	NM_033286	0.392034	0.906447	0.0411249	0.762993	6.0107e-05	0.451033	0.0667505	1.3391
7916018		---	0.548021	0.927938	0.0746877	0.776893	0.000420119	0.498182	0.00903661	1.63641
8019885	SMCHD1	NM_015295	0.603037	0.941844	0.0630089	0.782152	9.44511e-05	0.463754	0.0566888	1.363
8103706	AADAT	NM_016228	0.128178	0.851869	0.00691945	0.710935	5.07855e-05	0.487177	0.0734393	1.28655
7895005		---	0.503518	0.907843	0.0878393	0.756934	8.86155e-05	0.38021	0.0725262	1.43526
8122142	SNORD101	NR_002434	0.262961	0.882933	0.0119733	0.715218	3.93551e-05	0.450018	0.24278	1.18592
7903049	CCDC18	NM_206886	0.523158	0.903833	0.0400098	0.684933	8.82851e-05	0.346133	0.0610126	1.51598
8043036	DHFR	AK293146	0.181289	0.797557	0.0305923	0.658717	4.74069e-05	0.308219	0.0321176	1.65819
7895260		---	0.319583	0.890477	0.0507053	0.771608	6.67943e-05	0.451617	0.264673	1.18667
7892570		---	0.269813	0.853541	0.0885167	0.762422	0.000306056	0.440848	0.0504399	1.4764
7894075		---	0.822586	0.970324	0.105388	0.781845	0.00025391	0.447465	0.228823	1.24389
8122222	PDE7B	NM_018945	0.714796	1.07537	0.0134707	0.548333	0.000182188	0.290849	0.612752	1.14126
7992795	THOC6	NM_024339	0.008503	0.62856	0.000971138	0.504191	8.90263e-05	0.36098	0.0197239	1.68241
7892980		---	0.586648	0.902939	0.361995	0.830986	0.000106996	0.290987	0.0817357	1.57555
7922416	SNORD75	NR_003941	0.842127	1.0229	0.32765	0.885723	0.000208196	0.498312	0.0755046	1.3276
7997839	CDT1	NM_030928	0.0252366	0.724813	0.00701771	0.645952	5.68787e-05	0.401672	0.0408952	1.45904
7894329		---	0.988271	1.00168	0.0616757	0.781359	0.000203738	0.495117	0.597879	1.08268
7965855	NUP37	NM_024057	0.653999	0.948129	0.059322	0.772564	0.000125715	0.46358	0.0540931	1.38252
7895959		---	0.299622	0.860822	0.0741408	0.748953	0.000629169	0.468954	0.0322692	1.54987
7984353	SMAD6	NR_027654	0.216664	0.877035	0.00122413	0.636268	7.82443e-05	0.494786	0.211121	1.19009
7895624		---	0.0717869	0.6973	0.282786	0.802914	0.000498335	0.357094	0.00421886	2.32025
8117598	HIST1H4J	NM_021968	0.593652	0.892632	0.0237145	0.563576	0.000135622	0.255919	0.0332012	1.92044
8066260	SNORA71C	NR_003017	0.14506	0.840286	0.0733079	0.791173	3.65569e-05	0.428453	0.187163	1.22689
7979963	DPF3	NM_012074	0.285912	0.863838	0.134093	0.798432	8.31688e-05	0.402373	0.067011	1.41276
7895150		---	0.502737	0.865734	0.0385938	0.595668	0.000332742	0.290504	0.0304772	1.95407
8102792	PCDH18	NM_019035	0.0654249	0.713887	0.052078	0.681705	2.19117e-05	0.264072	0.622066	1.11641
7894196		---	0.00702358	0.617821	0.0353935	0.686581	2.13034e-05	0.303551	0.492172	0.871387
8045816	GPD2	NM_001083112	0.987311	0.997814	0.0244491	0.690318	0.000117997	0.406367	0.140037	1.32162
8117458	BTN3A1	NM_001145009	0.295024	0.870078	0.626802	0.934445	4.29273e-05	0.387295	0.988295	1.0025
7901052	SNORD38B	NR_001457	0.588602	0.931295	0.28154	0.856936	0.00026683	0.458873	0.0546412	1.4291
8124521	HIST1H4K	NM_003541	0.543114	0.864401	0.0250686	0.528976	0.000147244	0.21935	0.0364765	2.04919
7895490		---	0.116912	0.841585	0.0298291	0.764237	7.56314e-05	0.488426	0.0199778	1.43106
8171879	LOC389842	XM_372200	0.0900389	0.811369	0.0016287	0.612567	0.000228932	0.495559	0.476429	1.11529
8035789	ZNF826	NM_001039884	0.000994936	0.536888	0.000563362	0.489131	0.000726074	0.461015	0.873973	1.03101
7906954	PBX1	NM_002585	0.00204869	0.576355	0.00195614	0.552707	3.6558e-05	0.343645	0.622671	1.09751
7895630		---	0.249541	0.797013	0.0291087	0.608644	6.95966e-05	0.264966	0.290074	1.3122
8118322	SNORD52	NR_002742	0.514148	0.899019	0.112827	0.748566	0.000124978	0.349539	0.098622	1.44948
8119161	PIM1	NM_002648	0.00749324	0.62366	0.014187	0.637173	0.00021362	0.399213	0.147931	1.34695
7894801		---	0.164607	0.821291	0.0203624	0.683964	8.35875e-05	0.397135	0.132893	1.32415
8138912	LSM5	NR_024466	0.0958699	0.798446	0.00753752	0.652458	0.000140718	0.44227	0.0314297	1.48759
7904106	MAGI3	NM_152900	0.172658	0.861727	0.0289634	0.761801	9.8054e-05	0.49658	0.0485791	1.34302
8117600	HIST1H2BN	NM_003520	0.142371	0.79837	0.00907398	0.62105	0.000209227	0.407585	0.0253419	1.615
8089714	LSAMP	NM_002338	0.177208	0.803868	0.0179872	0.640319	0.000355558	0.408623	0.327041	0.815685
7894587		---	0.00538129	0.598136	0.00188609	0.526028	0.000150411	0.373116	0.0330915	1.61281
7895788		---	0.850241	1.03191	0.0541844	0.689738	0.00127711	0.44332	0.0827931	1.49701
7895371		---	0.813541	1.04085	0.171619	0.772504	0.00111354	0.429579	0.00686884	2.03022
7893204		---	0.274167	0.836874	0.104956	0.74725	0.00182967	0.477557	0.0227777	1.70094
7895367		---	0.0312856	0.656379	0.00176143	0.477812	0.000744003	0.396092	0.0693512	1.5698
7925672	ZNF670	NM_033213	0.740693	0.948728	0.365472	0.855338	0.000725445	0.433438	0.00982928	1.86523
7892961		---	0.65192	0.901667	0.417123	0.817896	0.000213058	0.247272	0.0835037	1.73841
7895902		---	0.127798	0.772307	0.045843	0.686573	0.000156714	0.359928	0.041064	1.60509
7893472		---	0.117531	0.801201	0.0113165	0.657153	0.000461499	0.473176	0.123489	1.32987
7950810	SYTL2	NM_206927	0.00872124	0.62816	0.000815029	0.494309	6.8873e-05	0.348506	0.443293	0.857028
8114470	LRRTM2	NM_015564	0.00336707	0.643673	0.0205017	0.708332	4.48058e-05	0.407252	0.681815	0.935647
8073680		---	0.0102684	0.68019	0.175283	0.822659	0.000131964	0.433308	0.0646384	1.40161
7893669		---	0.218813	0.77483	0.165828	0.733362	0.000324721	0.310956	0.026291	1.91925
7894422		---	0.281742	0.860804	0.082602	0.763956	0.000443499	0.467272	0.101268	1.36212
7919560		---	0.0619083	0.762527	0.0247514	0.696858	0.000219699	0.44068	0.0380844	1.49438
7995354	ORC6L	NM_014321	0.490952	0.874338	0.068248	0.667126	0.000255097	0.31487	0.0377375	1.78206
7892526		---	0.138893	0.763698	0.0274715	0.633762	0.00150762	0.435761	0.0183147	1.8359
8092055	SLC7A14	NM_020949	0.529075	0.919659	0.346181	0.87333	0.00036009	0.468504	0.776197	0.952
7892552		---	0.260639	1.19367	0.0896985	0.743844	0.00196316	0.49354	0.011301	1.79822
7916853	DIRAS3	NM_004675	0.000175368	0.362493	0.00233756	0.458292	0.00116619	0.382792	0.876132	0.961183
8018864	SOCS3	NM_003955	0.0083635	0.701787	0.00241252	0.631457	6.94043e-05	0.450944	0.400938	1.13672
7896021		---	0.0648171	0.784179	0.0155615	0.697596	0.000102031	0.443873	0.0686458	1.3678
7915592	RNU5F	M77840	0.0635831	0.498623	0.037145	0.426075	0.000117567	0.102684	0.0765485	2.37247
7919556		---	0.0641158	0.771465	0.0271098	0.710149	0.000247957	0.458084	0.051179	1.43456
8162039	C9orf64	NM_032307	0.00874028	0.644888	0.00732801	0.616804	0.000161364	0.404696	0.64386	1.09101
7894660		---	0.464222	0.860928	0.0388058	0.611931	0.000458471	0.323492	0.036684	1.8396
8151816	GEM	NM_005261	0.0259831	0.59727	0.0112923	0.522758	9.48454e-05	0.249152	0.165016	1.48135
8160284	HAUS6	NM_017645	0.814609	0.964025	0.0355964	0.679245	0.000753742	0.441194	0.0167205	1.74351
7894760		---	0.77741	0.962287	0.300402	0.857418	0.000759859	0.491136	0.0641449	1.42602
7896597		---	0.437671	0.869967	0.0114219	0.575049	0.000775521	0.396349	0.0192609	1.8472
8052554	FAM161A	NM_032180	0.0628416	0.767007	0.0287294	0.709207	0.000257359	0.453737	0.025609	1.53947
7973036	PARP2	NM_005484	0.187126	0.829846	0.0174962	0.675427	0.000721542	0.487867	0.0175386	1.61668
7892952		---	0.275127	0.869511	0.0249807	0.715554	0.000370202	0.489132	0.127343	1.29985
7895471		---	0.334879	0.856864	0.071848	0.722905	0.00083406	0.44376	0.0366873	1.60507
7919984	SELENBP1	NM_003944	0.098496	0.82356	0.107421	0.817433	0.000107026	0.480925	0.956822	1.00788
8054437	ANAPC1	NM_022662	0.161805	0.833238	0.0159002	0.692863	0.000352716	0.486822	0.0608391	1.39295
7893657		---	0.455803	0.887936	0.251866	0.81998	0.000483713	0.417715	0.262966	1.26765
7894124		---	0.0409897	0.732149	0.0127183	0.653191	0.0001903	0.422442	0.165216	1.3015
7922391	CENPL	NM_001127181	0.231667	0.845762	0.04516	0.727773	0.00084061	0.495646	0.0124435	1.66743
7895085		---	0.406708	0.87618	0.00522082	0.571451	0.00182118	0.481163	0.10373	1.42529
7894451		---	0.938862	0.985589	0.0473902	0.645584	0.0016582	0.409221	0.0202146	1.91391
7893548		---	0.847893	0.969785	0.0120578	0.609986	0.0019384	0.477841	0.0410447	1.59846
8133902		---	0.40119	0.889068	0.0194029	0.677346	0.000556301	0.471637	0.275539	1.22395
7916493	PPAP2B	NM_003713	0.282631	0.854939	0.000847319	0.518327	0.000648734	0.467555	0.808128	1.04633
8012906		---	0.00314758	0.546373	0.00040336	0.427303	0.00132215	0.441888	0.426759	1.19352
7893790		---	0.946359	0.988161	0.234765	0.793077	0.000485587	0.375033	0.166465	1.39702
7902396	SNORD45C	NR_003042	0.322695	0.871666	0.0379124	0.717465	0.000435837	0.466031	0.345962	1.18654
8127903	KIAA1009	NM_014895	0.385694	0.861139	0.0442368	0.671055	0.000320361	0.372225	0.144639	1.40393
7894438		---	0.780438	1.04275	0.165557	0.79311	0.00148061	0.487208	0.267203	1.25072
8140556	HGF	NM_000601	0.0363377	0.632018	0.0883116	0.679583	0.000128674	0.27561	0.288757	1.32721
7895006		---	0.346701	0.845765	0.0158165	0.59848	0.00156973	0.435692	0.0146382	1.89285
7973756	G2E3	NM_017769	0.435901	0.899973	0.223127	0.835621	0.000390599	0.467791	0.160736	1.29167
8127989	SNORD50B	NR_003044	0.246116	0.852893	0.0313958	0.711913	0.000599065	0.487135	0.0375466	1.49091
7895960		---	0.6575	0.933895	0.10565	0.754715	0.000906427	0.455479	0.161483	1.34165
7894726		---	0.179275	0.806778	0.0159981	0.63709	0.0021779	0.497306	0.00816789	1.86545
7892532		---	0.0091084	0.659787	0.0175609	0.6744	0.000574918	0.476155	0.19214	1.27425
7894202		---	0.557924	1.13472	0.947463	1.0152	0.00238555	0.38269	0.0749704	1.70797
7893310		---	0.200954	0.816273	0.0219965	0.655911	0.000573749	0.435449	0.689041	0.922624
7951351	PDGFD	NM_025208	0.0457785	0.633138	0.0117574	0.521628	0.000144343	0.261895	0.324141	1.31808
7893848		---	0.147588	0.828668	0.0178986	0.700644	0.000230696	0.471821	0.751314	0.949759
7893141		---	0.681976	0.934814	0.112139	0.745111	0.00159312	0.459216	0.0898313	1.47376
7916341		---	0.460807	0.904409	0.0623163	0.748491	0.000688043	0.48959	0.0457725	1.46913
7896384		---	0.507664	0.906672	0.0864197	0.750915	0.000580238	0.45205	0.191259	1.29716
7893282		---	0.115295	0.706384	0.0859176	0.663985	0.00190456	0.379768	0.0155674	2.12741
7894360		---	0.623852	0.91428	0.0880577	0.70228	0.00179237	0.427748	0.039721	1.71211
7895650		---	0.271948	0.828613	0.00995829	0.586534	0.00127113	0.442133	0.156997	1.38087
8047370		---	0.447206	0.888719	0.0413474	0.693066	0.0018472	0.490161	0.105879	1.41015
7964602	LRIG3	NM_153377	0.0220949	0.623399	0.0121239	0.566957	0.000331222	0.3443	0.353719	1.2551
7896411		---	0.0609629	0.691852	0.00682357	0.537375	0.00140699	0.41537	0.504958	1.17392
7894775		---	0.99739	0.999416	0.729953	0.936018	0.000604642	0.381508	0.716351	1.089
7896260		---	0.109409	0.658151	0.00201297	0.362251	0.00084221	0.278928	0.23098	1.49139
7894879		---	0.0699003	0.729658	0.177822	0.78474	0.00112805	0.447282	0.367501	1.21436
7904433	PHGDH	NM_006623	0.124963	0.750086	0.452226	0.865189	0.00347162	0.469674	0.0238775	1.80409
7893860		---	0.713265	0.930268	0.134167	0.719014	0.00157704	0.393563	0.392715	1.2498
7999423	SOCS1	NM_003745	0.0222889	0.717722	0.0472592	0.741667	0.000323679	0.471531	0.251169	1.221
7893226		---	0.387476	0.886424	0.0123211	0.655175	0.000740826	0.486124	0.892778	1.02453
7896228		---	0.218981	0.815473	0.056623	0.701465	0.000925052	0.440469	0.109628	1.4273
7893459		---	0.136904	0.77048	0.0681486	0.704361	0.000782544	0.418343	0.510709	1.15624
7896052		---	0.104538	0.759195	0.0112662	0.605607	0.00178829	0.47309	0.153505	1.36747
7895584		---	0.395526	0.828848	0.862701	0.96056	0.000846913	0.325152	0.157689	1.52245
8171758	SCARNA9L	NR_023358	0.382302	0.859821	0.0716642	0.70349	0.000844755	0.41539	0.0512368	1.60335
8083941	ECT2	NM_018098	0.690137	0.929977	0.0844632	0.699505	0.00118689	0.40793	0.0602815	1.62026
8016832	MMD	NM_012329	0.0224244	0.682545	0.00868491	0.61384	0.000328394	0.420942	0.183349	1.30944
7896171		---	0.517331	0.908022	0.200735	0.811123	0.00168105	0.498576	0.324593	1.21473
7893843		---	0.490859	0.876062	0.0788348	0.682286	0.00162767	0.406601	0.227579	0.733447
7955441	METTL7A	NM_014033	0.0094449	0.595813	0.115374	0.737444	0.00211116	0.457351	0.730815	1.08046
8020814	RNF138	NM_016271	0.623423	0.914931	0.14443	0.744933	0.00208372	0.438747	0.0385895	1.70998
7893324		---	0.456019	0.874099	0.0407685	0.651769	0.000887026	0.400221	0.166201	1.40095
8091715	LXN	NM_020169	0.00258454	0.521256	0.0384849	0.652273	0.000617572	0.388956	0.668953	0.906017
7893791		---	0.123298	0.745965	0.0535783	0.667292	0.00173633	0.428688	0.19755	1.37137
8115205	LOC134466	NR_026867	0.00300465	0.57932	0.00387448	0.570216	0.00156828	0.488847	0.264785	1.25312
7896461		---	0.861205	0.959113	0.264355	0.746369	0.00704185	0.404157	0.048254	1.9596
8113124	ANKRD32	NM_032290	0.0843016	0.752879	0.0223059	0.655246	0.00124814	0.469639	0.0327339	1.61042
7896648		---	0.450612	0.855597	0.287495	0.788229	0.00125103	0.367187	0.0940834	1.60974
7893304		---	0.147558	0.813957	0.0421944	0.723877	0.000528629	0.47501	0.395732	1.16572
8133049	ZNF107	NM_016220	0.283997	0.862481	0.101402	0.778664	0.000787129	0.495469	0.0746615	1.40093
7894658		---	0.122907	0.65857	0.463857	0.815792	0.00299261	0.327768	0.0414099	2.1224
7892702		---	0.964934	0.99127	0.407446	0.835888	0.00302147	0.421306	0.401172	1.24931
7895995		---	0.938704	1.0125	0.701543	0.935755	0.00237952	0.484298	0.148714	1.37676
7895254		---	0.0660453	0.74092	0.0493447	0.707099	0.0013069	0.477806	0.0333318	1.59455
7894419		---	0.472392	0.841369	0.228835	0.729365	0.000631194	0.279515	0.340381	1.35341
8059710	SNORD20	NR_002908	0.073062	0.731125	0.0427663	0.679676	0.00265411	0.48722	0.036788	1.63277
8027363	ZNF726	BC046415	0.234835	0.821707	0.0901871	0.733974	0.000986825	0.444142	0.0438605	1.58859
8132843	HAUS6	NM_017645	0.703655	0.938132	0.0804905	0.715698	0.00138109	0.444719	0.176215	1.36133
7895350		---	0.979716	0.993867	0.0388727	0.555773	0.00465611	0.374537	0.117267	1.68822
7896406		---	0.152528	0.773366	0.0267367	0.63517	0.00132259	0.433214	0.0879311	1.50557
8168161		---	0.63062	0.925584	0.427777	0.87152	0.00226072	0.485093	0.166144	1.35327
7893216		---	0.843762	0.960642	0.184095	0.740515	0.00322854	0.417408	0.280892	1.34281
7894314		---	0.130416	0.730681	0.107798	0.698337	0.00339186	0.431428	0.222369	1.38494
7896514		---	0.521306	0.899805	0.376831	0.854889	0.00329776	0.497549	0.0461473	1.59237
8059852	MSL3L2	NR_024322	0.200771	0.838772	0.0107908	0.658089	0.000604653	0.489196	0.742042	1.05895
7979505	SIX1	NM_005982	0.644119	0.92959	0.211189	0.804467	0.00208054	0.486904	0.117498	1.40529
7983630	FGF7	NM_002009	0.0210907	0.596582	0.0687613	0.659537	0.00420878	0.440516	0.502003	0.8382
7894488		---	0.0907358	0.689771	0.294857	0.789423	0.001719	0.379583	0.0959008	1.61238
8086538	LOC644714	BC047037	0.164334	0.817363	0.846063	0.971536	0.000919428	0.491431	0.856754	1.03343
7895059		---	0.643681	0.904588	0.00984173	0.500542	0.0107081	0.466601	0.194793	1.46227
7893666		---	0.15528	0.703284	0.286463	0.758206	0.00176404	0.329731	0.93453	0.974829
7974372	GPR137C	NM_001099652	0.812824	0.958393	0.105146	0.719674	0.00537799	0.491074	0.133983	1.44695
8108422		---	0.0795724	0.765194	0.234871	0.829592	0.001166	0.493332	0.246197	1.24987
7892949		---	0.161278	0.746391	0.0737976	0.663473	0.00143443	0.381533	0.493228	1.19877
7894405		---	0.224254	0.801124	0.033351	0.641154	0.00369415	0.475642	0.0886072	1.52173
7894810		---	0.508052	0.871352	0.265541	0.777234	0.00178138	0.381534	0.0807507	1.65529
7892590		---	0.153602	0.696211	0.00887136	0.452657	0.00616569	0.389886	0.240896	1.46816
7939559	TSPAN18	NM_130783	0.00515166	0.350531	0.00520135	0.326613	0.00356575	0.265445	0.952692	1.02467
7892717		---	0.442109	0.868459	0.605718	0.904345	0.00331806	0.461016	0.0467002	1.67361
7894837		---	0.464318	0.866658	0.0532151	0.64794	0.00189372	0.408147	0.371791	1.25861
7895124		---	0.365465	0.85494	0.401425	0.856457	0.00313452	0.480285	0.0571312	1.58253
7894140		---	0.463642	0.860816	0.185822	0.743013	0.00434986	0.436421	0.157357	1.47841
7896343		---	0.428949	0.842563	0.111777	0.681163	0.00276833	0.391392	0.105592	1.61528
7896254		---	0.0355679	0.611974	0.0915557	0.665851	0.0058396	0.436412	0.966952	1.01156
7892914		---	0.142985	0.668343	0.785649	0.926412	0.00828192	0.379188	0.0357316	2.21665
7894803		---	0.953162	0.985855	0.281003	0.750772	0.00408921	0.366304	0.425105	1.29275
7896318		---	0.986552	0.995661	0.0372176	0.531119	0.00473413	0.351912	0.418764	1.3192
7893470		---	0.981497	0.995174	0.439904	0.839896	0.00735613	0.455542	0.0948104	1.62439
7893222		---	0.340599	0.801199	0.0652696	0.616063	0.0114116	0.45093	0.161238	1.54747
7892959		---	0.124317	0.658715	0.180455	0.681096	0.00246117	0.316038	0.51273	1.24996
7896567		---	0.759074	0.949394	0.474102	0.877433	0.00210882	0.462303	0.942237	1.01616
7893004		---	0.601075	0.892239	0.167155	0.716209	0.0130812	0.477833	0.13538	1.56057
7895175		---	0.0645466	0.711669	0.200397	0.784979	0.00376391	0.488849	0.0855935	1.50671
7943158	SCARNA9	NR_002569	0.0825941	0.705995	0.396624	0.841344	0.00298758	0.442695	0.160213	1.43379
7894491		---	0.391346	0.785341	0.106258	0.602104	0.00255524	0.291598	0.175214	1.66965
7894030		---	0.051904	0.670171	0.00406262	0.495543	0.00184419	0.414341	0.808914	0.941732
7898405		---	0.597039	0.903993	0.459159	0.859016	0.00175849	0.411135	0.519016	1.17548
7912806		---	0.597039	0.903993	0.459159	0.859016	0.00175849	0.411135	0.519016	1.17548
7896058		---	0.247022	0.765922	0.0505448	0.601094	0.00233574	0.365388	0.418071	1.27203
8078918	SNORA62	NR_002324	0.402824	0.862386	0.175732	0.769036	0.00199688	0.448427	0.138166	1.42627
7895348		---	0.457503	0.870352	0.0171157	0.585862	0.00698259	0.495512	0.403763	1.22747
7894530		---	0.291882	0.783658	0.324444	0.784351	0.0025687	0.367104	0.246412	1.42306
7894473		---	0.755707	0.930925	0.0499048	0.592154	0.00995636	0.439757	0.0518218	1.88806
8035793	ZNF737	NM_001159293	0.106118	0.78507	0.064816	0.740105	0.00100538	0.489563	0.615371	0.91071
7892856		---	0.417611	0.865398	0.0752755	0.698722	0.0015069	0.43118	0.74393	1.07829
7893436		---	0.721624	0.940415	0.440583	0.866227	0.00397317	0.489075	0.639996	1.1116
7893529		---	0.356635	0.820102	0.929463	0.980207	0.00655112	0.444145	0.325764	1.31986
7895456		---	0.205721	0.677398	0.587575	0.840769	0.0142628	0.36923	0.0523498	2.27208
7895900		---	0.3556	0.840597	0.0461432	0.650775	0.00575466	0.484745	0.720312	1.09061
7894170		---	0.714947	0.924375	0.28418	0.777234	0.00660722	0.438766	0.0282727	1.9865
7893562		---	0.178611	0.712886	0.0306104	0.537744	0.00713022	0.399946	0.0758526	1.82691
7895648		---	0.912691	1.01993	0.861171	0.966903	0.00576563	0.49371	0.14453	1.43347
7894409		---	0.673426	0.910644	0.630795	0.89204	0.00243659	0.371749	0.639418	1.1461
7893606		---	0.399756	0.858842	0.173838	0.763844	0.00283649	0.459082	0.608305	1.1276
7895332		---	0.985794	1.00335	0.69325	0.923603	0.00829093	0.499664	0.771099	1.07431
8134030	STEAP1	NM_012449	0.119609	0.707621	0.0475075	0.614476	0.00212979	0.382618	0.435708	1.24345
7892789		---	0.180013	0.797017	0.450457	0.875556	0.00328455	0.498306	0.225845	1.30525
7896020		---	0.618375	0.90401	0.324194	0.805016	0.00318393	0.420386	0.878623	1.04113
8133976	DBF4	NM_006716	0.285486	0.789021	0.0764258	0.644486	0.00470355	0.416033	0.143265	1.54448
7929562	ZNF518A	NM_014803	0.168937	0.799466	0.0545023	0.705932	0.0017253	0.480422	0.591197	1.1168
7892510		---	0.925735	0.979819	0.305149	0.782496	0.00895138	0.450595	0.212321	1.44688
8030364	SNORD34	NR_000019	0.35407	0.828432	0.582271	0.888696	0.00502853	0.449612	0.372311	1.26734
7892508		---	0.29348	0.804686	0.0485917	0.628713	0.00661981	0.460865	0.188083	1.43542
7894586		---	0.226903	0.758459	0.465213	0.839426	0.00413848	0.400076	0.399359	0.780089
7894184		---	0.658917	0.905712	0.240889	0.749296	0.00290913	0.377652	0.603467	1.16513
7893909		---	0.625569	0.904827	0.228787	0.762812	0.00394763	0.427864	0.202857	1.42221
8054344	hCG_1645516	NM_001145664	0.747055	1.08274	0.53668	0.84893	0.00964554	0.412739	0.106451	1.73397
7894221		---	0.66579	0.916161	0.125788	0.706193	0.00541878	0.449307	0.127412	1.52812
7893819		---	0.011874	0.511556	0.0149404	0.503256	0.00804452	0.424077	0.124314	0.612846
7892879		---	0.220004	0.664301	0.308435	0.698092	0.00368318	0.257188	0.674824	1.19477
8159854	KIAA0020	NM_014878	0.758188	0.938789	0.500487	0.861632	0.00454392	0.43423	0.307585	1.32284
8165496	TUBB2C	NM_006088	0.0784921	0.590957	0.160607	0.645803	0.00575258	0.334228	0.902458	0.956166
7894836		---	0.735348	0.908039	0.429505	0.783711	0.0108954	0.366934	0.364136	1.41109
7893528		---	0.144686	0.750512	0.0959463	0.700982	0.00295548	0.441879	0.258977	1.33028
7892904		---	0.0644415	0.650712	0.194572	0.733456	0.00910406	0.456926	0.627223	1.14765
7925452	GREM2	NM_022469	0.186824	0.661987	0.00877355	0.373693	0.00629987	0.31243	0.989472	1.00521
7895234		---	0.0748238	0.703896	0.36944	0.83574	0.00565416	0.485174	0.383505	1.23759
7893279		---	0.736437	0.9205	0.105361	0.637477	0.00493468	0.37254	0.94479	1.02251
7892553		---	0.294216	0.694976	0.0482078	0.458442	0.010073	0.298323	0.122454	2.05804
8180376		---	0.0452856	0.606313	0.029063	0.552477	0.00649147	0.414771	0.6124	0.85852
7896575		---	0.262344	0.769667	0.288098	0.767584	0.0149414	0.469945	0.209672	1.47155
7895425		---	0.358241	0.819485	0.486161	0.852081	0.00824912	0.455404	0.865034	1.04852
7892708		---	0.234214	0.702563	0.0582633	0.53227	0.0133282	0.376496	0.179477	1.69223
7893452		---	0.565899	0.847138	0.0782722	0.560884	0.0142362	0.382111	0.36979	1.40894
7892516		---	0.965168	0.990319	0.120076	0.676858	0.0116118	0.460473	0.677269	1.12957
7893741		---	0.0700422	0.625965	0.256175	0.740613	0.0148189	0.449132	0.235646	1.46976
7895288		---	0.362841	0.781558	0.132579	0.63797	0.00873576	0.377608	0.436939	1.31566
7895293		---	0.148754	0.718896	0.0879424	0.653961	0.00723838	0.438088	0.795615	1.07699
8019074	NPTX1	NM_002522	0.972307	1.00973	0.463789	0.801781	0.00651812	0.342255	0.766383	1.11479
8148070	COL14A1	NM_021110	0.021181	0.560971	0.0222545	0.542399	0.0141065	0.47324	0.828803	0.938826
7917255	SSX2IP	NM_014021	0.306259	0.791849	0.0568728	0.611501	0.00426879	0.39959	0.902057	1.03659
7895409		---	0.3674	0.739729	0.139344	0.579974	0.0048408	0.265632	0.606938	1.24935
7892676		---	0.07324	0.59052	0.0880564	0.587066	0.00897698	0.368515	0.32158	1.43797
8094870	SHISA3	NM_001080505	0.0703027	0.594333	0.0376039	0.519786	0.00449184	0.335706	0.768742	0.901995
7892656		---	0.269576	0.732547	0.165499	0.654116	0.00621362	0.345068	0.908289	1.04229
7893822		---	0.513931	0.875095	0.584106	0.887549	0.00766995	0.468575	0.547226	1.17453
7904959		---	0.0389205	0.635167	0.0279587	0.592643	0.009824	0.488148	0.634819	1.13308
7896680		---	0.63365	0.887683	0.34774	0.775281	0.0122289	0.42403	0.243495	1.47887
8055702	NMI	NM_004688	0.427324	0.856872	0.308004	0.807371	0.00762033	0.487111	0.520875	1.1768
7895963		---	0.279816	0.788739	0.218354	0.747386	0.00813571	0.452332	0.632938	1.144
8045499	HNMT	NM_006895	0.291602	0.787411	0.652546	0.898578	0.0120606	0.465385	0.494375	1.22133
7960744	C1R	NM_001733	0.214048	0.751239	0.509233	0.853384	0.0101465	0.452096	0.784129	1.08325
7895245		---	0.229377	0.688705	0.326453	0.724646	0.0139877	0.363668	0.822113	1.09265
7894383		---	0.313977	0.760796	0.276317	0.728205	0.013266	0.405588	0.95438	0.980301
