# Supplementary material for: A genomics approach identifies senescence-specific gene expression regulation
Source: Aging Cell. 2014 May 23;13(5):946–50. doi: 10.1111/acel.12234 (PMC4172521; doi:10.1111/acel.12234)
Supplement: Supplementary file 7 — Table S3. List of senescence-regulated genes that are not reverted upon hTERT expression. [file acel0013-0946-sd7.xls]

## Sheet: SEN UP-not reverted
Table S3. List of senescence-regulated genes that are not reverted upon hTERT expression.
List of genes that show a 2-fold up- or down-regulation (p-value < 0.05, adjusted for FDR) in senescent cells, but show no reversion upon
re-introduction of hTERT.
Significantly enriched signaling pathways within these genes are also shown.
Up-regulated in senescence, not reverted
			P value	Ratio	P value	Ratio
Affymetrix ID	Gene Symbol	RefSeq	(Senescent/Young)	(Senescent/Young)	(Old+hTERT/Old+Vector)	(Old+hTERT/Old+Vector)
7927964	SRGN	NM_002727	5.38991e-06	3.24728	0.997658	1.0005
7909332	CD55	NM_001114752	1.30192e-05	2.16656	0.987975	1.00185
8045533		---	0.00899474	2.02228	0.956773	1.01382
7917850	ARHGAP29	NM_004815	7.03662e-05	2.17527	0.840853	1.02995
8022176	LAMA1	NM_005559	3.77639e-06	2.11573	0.742462	1.03513
8160441	CDKN2A	NM_058197	0.00185499	2.1992	0.831757	1.04833
7970763	FLT1	NM_002019	4.17778e-09	6.80921	0.712437	1.05465
7946334	NLRP10	NM_176821	0.000217914	2.87388	0.779345	1.06566
8126798	GPR116	NM_015234	3.11615e-08	2.37459	0.244431	1.09736
8171172	MXRA5	NM_015419	1.60935e-05	3.01868	0.573854	1.10643
8123864	TFAP2A	NM_003220	2.86221e-09	4.34686	0.00146848	1.53502
Enriched patwhays within these genes
Canonical pathway	P-value	# Genes (observed)	# Genes (expected)	# Genes (total)	List of observed genes
Glypican 1 network	0.000298274	2	0.0289331	24	FLT1, LAMA1
Genomatix Literature Mining	P-value	# Genes (observed)	# Genes (expected)	# Genes (total)	List of observed genes
ANGIOGENESIS	0.0048716	2	0.113282	138	FLT1, TFAP2A
VASCULAR ENDOTHELIAL GROWTH FACTOR	0.00544033	2	0.119849	146	CD55, FLT1
ONCOGENIC	0.00642772	2	0.13052	159	CD55, CDKN2A
INHIBITOR OF GROWTH	0.00981501	1	0.0098506	12	CDKN2A
Down-regulated in senescence, not reverted
			P value	Ratio	P value	Ratio
Affymetrix ID	Gene Symbol	RefSeq	(Senescent/Young)	(Senescent/Young)	(Old+hTERT/Old+Vector)	(Old+hTERT/Old+Vector)
7893819		---	0.00804452	0.424077	0.124314	0.612846
8143629	OR2A9P	NR_002157	1.20776e-05	0.422175	0.0151573	0.687033
8058201		---	7.23554e-06	0.463438	0.00986075	0.708945
8060997	SPTLC3	NM_018327	0.000167638	0.220234	0.308787	0.7204
8136983	OR2A20P	NR_002158	2.37952e-05	0.440281	0.0364032	0.727267
7893843		---	0.00162767	0.406601	0.227579	0.733447
7894586		---	0.00413848	0.400076	0.399359	0.780089
8172204	MAOB	NM_000898	2.56385e-06	0.485804	0.0260685	0.785317
7971077	POSTN	NM_006475	3.3423e-07	0.404292	0.0542625	0.810374
8089714	LSAMP	NM_002338	0.000355558	0.408623	0.327041	0.815685
7955613	KRT7	NM_005556	2.16274e-07	0.286722	0.189042	0.833681
8146967	CRISPLD1	NM_031461	1.21979e-05	0.414252	0.209041	0.835195
7983630	FGF7	NM_002009	0.00420878	0.440516	0.502003	0.8382
8063458	DOK5	NM_018431	2.12632e-06	0.114519	0.555741	0.843511
7932082	CCDC3	NM_031455	0.0154494	0.494553	0.573535	0.853642
7950810	SYTL2	NM_206927	6.8873e-05	0.348506	0.443293	0.857028
8180376		---	0.00649147	0.414771	0.6124	0.85852
7965565	USP44	NM_032147	5.11671e-06	0.306958	0.421988	0.870593
7894196		---	2.13034e-05	0.303551	0.492172	0.871387
8006237	LOC400590	ENST00000433145	2.32286e-08	0.444223	0.082494	0.876834
7903777	GSTM5	NM_000851	1.27155e-07	0.200754	0.469402	0.887365
8146945	GDAP1	NM_018972	9.58588e-08	0.497346	0.108679	0.889111
8067270	APCDD1L	NM_153360	1.26037e-06	0.45907	0.291158	0.899462
8094870	SHISA3	NM_001080505	0.00449184	0.335706	0.768742	0.901995
7893950		---	0.000195392	0.407614	0.604963	0.905784
8091715	LXN	NM_020169	0.000617572	0.388956	0.668953	0.906017
8107646	PRDM6	NM_001136239	0.000348106	0.42125	0.631838	0.909872
8035793	ZNF737	NM_001159293	0.00100538	0.489563	0.615371	0.91071
8162283	ROR2	NM_004560	9.32792e-06	0.190444	0.720747	0.913078
8022747	B4GALT6	NM_004775	2.09594e-07	0.318092	0.501796	0.920619
8048749	KCNE4	NM_080671	6.4982e-06	0.453351	0.487551	0.921382
7893310		---	0.000573749	0.435449	0.689041	0.922624
8134036	STEAP2	NM_152999	0.000166986	0.486069	0.619739	0.927834
8072229	NEFH	NM_021076	6.39351e-07	0.446589	0.460658	0.931428
8114470	LRRTM2	NM_015564	4.48058e-05	0.407252	0.681815	0.935647
8148070	COL14A1	NM_021110	0.0141065	0.47324	0.828803	0.938826
7894030		---	0.00184419	0.414341	0.808914	0.941732
7893848		---	0.000230696	0.471821	0.751314	0.949759
8092055	SLC7A14	NM_020949	0.00036009	0.468504	0.776197	0.952
8101788	UNC5C	NM_003728	2.60346e-06	0.29713	0.772129	0.953613
8097973	GUCY1B3	NM_000857	1.90507e-06	0.363287	0.724647	0.954262
8165496	TUBB2C	NM_006088	0.00575258	0.334228	0.902458	0.956166
7916853	DIRAS3	NM_004675	0.00116619	0.382792	0.876132	0.961183
7938629	PDE3B	NM_000922	7.37158e-07	0.409998	0.71891	0.962234
7902565	LPHN2	NM_012302	1.6219e-05	0.367211	0.840125	0.967801
8050427	FAM49A	NM_030797	9.78737e-05	0.392371	0.863965	0.969061
7904572		---	6.48784e-07	0.302461	0.825789	0.969335
7987315	ACTC1	NM_005159	2.04674e-05	0.165148	0.923684	0.971809
7893666		---	0.00176404	0.329731	0.93453	0.974829
7894383		---	0.013266	0.405588	0.95438	0.980301
8008982	TBX4	NM_018488	1.63861e-07	0.400467	0.845195	0.981558
8115144	ARSI	NM_001012301	2.21172e-07	0.405065	0.874351	0.984819
7956878	IRAK3	NM_007199	3.76597e-06	0.329951	0.925443	0.985593
8091260	SLC9A9	NM_173653	1.08198e-06	0.47837	0.966701	0.996189
8022803	FAM59A	AK297430	3.58486e-06	0.44752	0.982999	0.997618
Enriched patwhays within these genes
Canonical pathway	P-value	# Genes (observed)	# Genes (expected)	# Genes (total)	List of observed genes
actions of nitric oxide in the heart	0.00417268	2	0.101266	42	PDE3B, GUCY1B3
Class IB PI3K non-lipid kinase events	0.00721801	1	0.00723327	3	PDE3B
Genomatix Literature Mining	P-value	# Genes (observed)	# Genes (expected)	# Genes (total)	List of observed genes
DEVELOPMENTAL	0.00124	3	0.224594	114	NEFH, TBX4, FGF7
V AKT MURINE THYMOMA VIRAL ONCOGENE HOMOLOG 1	0.00844	3	0.441307	224	DOK5, PDE3B, POSTN
