# Supplementary material for: A genomics approach identifies senescence-specific gene expression regulation
Source: Aging Cell. 2014 May 23;13(5):946–50. doi: 10.1111/acel.12234 (PMC4172521; doi:10.1111/acel.12234)
Supplement: Supplementary file 8 — Table S4. List of senescence-specific regulated genes. [file acel0013-0946-sd8.xls]

## Sheet: SEN-specific
Table S4. List of senescence-specific regulated genes.
List of genes that are regulated in senescence (2-fold regulation, P < 0.05 adjusted for FDR), but are not
regulated after DDR or in quiescence.
2-fold up-regulated in senescence
			P value	Ratio	P value	Ratio	P value	Ratio
Affymetrix ID	Gene Symbol	RefSeq	(Quiescent/Growing)	(Quiescent/Growing)	(Irradiated/Control)	(Irradiated/Control)	(Senescent/Young)	(Senescent/Young)
8014115	MYO1D	NM_015194	0.00189069	1.12367	0.217519	0.936562	8.17142e-07	2.43214
8112994		---	0.240008	0.762544	0.679427	1.05406	0.000144799	2.49784
8111255	CDH10	NM_006727	0.524576	0.968716	0.976983	1.00251	7.6923e-10	5.82428
7904226	SLC22A15	NM_018420	0.111732	0.906965	0.60763	0.972949	5.32754e-08	2.32981
8083034	CLSTN2	NM_022131	0.427289	0.934311	0.490609	1.02902	3.11897e-08	2.29158
8011343	SPATA22	NM_032598	0.228893	1.1429	0.489952	1.03486	7.74572e-08	2.12408
7938746	MRGPRX4	NM_054032	0.0840449	0.892915	0.901935	0.989942	4.68431e-09	4.28113
7919340	GJA5	NM_005266	0.0843396	0.824087	0.430016	0.897616	6.78056e-08	2.27667
8126798	GPR116	NM_015234	0.912046	1.00802	0.417852	0.954744	3.11615e-08	2.37459
8031570	RFPL4A	NM_001145014	0.35908	0.935135	0.966616	1.00361	1.47163e-09	3.69872
8100378	RPL21P44	NR_027153	0.0825294	1.11377	0.813143	0.983627	6.14802e-06	2.03281
8101992	SLC39A8	NM_022154	0.987181	0.99856	0.385457	0.96591	1.16929e-09	2.56075
8044931		---	0.948663	0.994282	0.108571	0.906212	0.000180623	2.5312
8031573	RFPL4A	NM_001145014	0.127011	0.92604	0.958807	1.00521	3.53333e-08	3.81572
7933312	ANXA8L1	NM_001098845	0.00440742	0.854115	0.0143277	1.09598	1.00894e-07	2.64263
8180352		---	0.0962208	1.06516	0.729588	1.01827	3.91445e-14	11.4451
7892544		---	0.968646	0.992955	0.772352	0.956045	0.0029321	2.0377
8167603	CLCN5	NM_001127899	0.00974673	0.87517	0.0131217	1.18325	2.27429e-09	2.47447
7955637	KRT18	NM_199187	0.160533	0.949939	0.484824	1.07598	0.00112957	2.00203
8048870	WDR69	NM_178821	0.00147303	0.655642	0.527025	1.03124	2.43712e-05	2.04766
7913694	FUCA1	NM_000147	0.320088	1.10261	0.069265	1.11371	5.91714e-07	3.08022
8083779	SERPINI1	NM_001122752	0.340787	1.05907	0.186949	0.943238	1.61788e-09	4.21649
8011093	SLC43A2	NM_152346	0.0432681	1.1321	0.0332071	1.10463	3.95095e-09	2.00391
8124448	HIST1H4H	NM_003543	0.00408348	0.565451	0.0252235	0.762923	5.9263e-06	3.58926
8168674		---	0.466308	0.949946	0.108534	0.824696	0.000225245	2.1783
8109333	GPX3	NM_002084	0.291241	0.961055	0.0722949	1.10581	2.24487e-07	2.18528
8143221	ATP6V0A4	NM_020632	0.362576	0.945426	0.280619	1.08904	1.08571e-07	2.17301
8023598	RNF152	NM_173557	0.000101238	0.636522	0.0225033	1.13504	2.8239e-07	2.25599
8057004	PDE11A	NM_001077197	0.424678	1.07229	0.154139	1.09734	2.17095e-11	7.01592
8049187	EFHD1	NM_025202	0.374839	0.925582	0.423074	0.952568	5.23666e-07	2.26345
8154367	TYRP1	NM_000550	0.74718	1.02193	0.110818	1.10985	6.86239e-09	3.3248
8042637	DYSF	NM_001130978	0.959435	0.997546	0.113444	1.07123	1.35779e-07	2.44712
8154725	KRT18	NM_000224	0.148165	1.04281	0.852712	1.02063	0.0028638	2.04127
8148385	TG	NM_003235	0.296625	1.09965	0.906436	1.00736	9.91596e-11	2.09877
8081407	ZPLD1	NM_175056	0.810302	0.985802	0.00884223	1.11368	7.51017e-11	8.57742
8056968	LOC375295	BC013588	0.0533163	0.866895	0.424817	0.960526	1.81828e-10	2.21786
7934442	SYNPO2L	NM_001114133	0.0126493	0.791251	0.942991	0.99463	3.28314e-07	2.07119
7969574	KRT18	NM_000224	0.431025	0.977895	0.725715	1.03571	0.00193144	2.16951
7956524	PIP4K2C	NM_024779	0.308633	0.961914	0.0132393	1.14032	4.67203e-07	2.06908
8169233		---	0.595327	1.12516	0.350663	1.16015	0.00312809	2.18018
7953291	CD9	NM_001769	2.34758e-05	0.394107	0.00132977	1.15072	5.40921e-09	2.16534
8101616	C4orf36	NM_144645	0.360428	0.88937	0.135657	1.12012	4.80089e-08	2.11945
7995697	LPCAT2	NM_017839	0.0039967	0.838078	0.000463411	0.75496	2.542e-08	2.20149
7912898	ATP13A2	NM_022089	0.236376	1.04034	0.00461785	1.15729	5.87294e-08	2.03777
7945663	CTSD	ENST00000340134	0.0834681	1.14116	0.0106815	1.11082	0.000141314	2.27987
8058450	GPR1	NM_005279	0.00331121	0.740315	0.899903	0.988892	6.886e-06	2.07281
7909332	CD55	NM_001114752	0.00794353	0.864522	0.794459	0.986758	1.30192e-05	2.16656
8028084	APLP1	NM_001024807	0.0309826	0.814421	0.00722663	1.18839	4.79067e-07	2.78913
7902043	DNAJC6	NM_014787	0.667723	0.982692	0.408837	1.05699	4.76609e-07	2.05885
7939383	PRR5L	NM_024841	0.0671691	0.890886	0.00216721	0.796714	9.76951e-07	2.84291
8120602	OGFRL1	NM_024576	2.38243e-05	0.814927	0.896049	0.995887	8.41866e-08	2.09927
8096744	CYP2U1	NM_183075	0.884762	1.00746	0.134129	1.06848	7.16463e-09	2.43062
7948330	OR5B21	NM_001005218	0.0755576	1.03861	0.746534	0.974573	1.02532e-07	2.22073
8047606	NBEAL1	NM_001099273	0.155243	1.07822	0.0148461	1.18222	1.49995e-05	2.07321
8174937	ODZ1	NM_014253	0.168722	0.933315	0.965515	1.0023	3.59883e-08	2.12549
8118100	MICA	NM_000247	0.00838568	1.14552	0.00842829	1.17657	3.82203e-10	2.09754
8037322	ETHE1	NM_014297	0.000690228	1.19923	0.0882557	1.11655	8.82696e-10	2.07109
8139207	INHBA	NM_002192	4.84112e-05	0.603997	4.73353e-07	0.635307	2.47703e-05	2.09827
8114970	C5orf46	NM_206966	0.170548	1.07304	0.282641	1.04548	1.27511e-10	8.78766
8104107	TRIML2	NM_173553	0.658641	0.9438	0.0273173	1.13026	4.49085e-07	2.27757
7964872	PTPRB	NM_001109754	0.000130445	0.293024	0.872893	1.01062	0.00164978	2.78363
7922756	NMNAT2	NM_015039	0.00434903	0.761108	0.00575004	0.824906	5.13935e-07	2.05338
8168817	DRP2	NM_001939	0.00041564	0.718027	9.63795e-05	0.708882	3.46514e-08	2.58131
8173310	OPHN1	NM_002547	0.0219782	0.834884	0.0312277	0.928781	8.19026e-05	2.36023
8151952	NIPAL2	NM_024759	0.927003	1.00423	0.0881174	1.08551	1.83481e-08	2.36928
7981346	RAGE	NM_014226	0.00737677	0.750148	0.520592	0.969907	4.95097e-05	2.02068
7986789	ATP10A	NM_024490	0.00575212	0.879988	1.21634e-07	0.631473	2.70254e-08	2.28304
7930980	PPAPDC1A	NM_001030059	0.000223763	0.65189	0.00356155	0.828128	3.87124e-10	3.4991
8116835	GCNT2	NM_145649	0.649991	1.06582	0.282599	1.06658	7.13386e-06	2.42255
8117045	RBM24	NM_001143942	0.000582801	0.572806	0.0100812	0.834667	2.12007e-07	2.30347
8117054	CAP2	NM_006366	0.000119775	1.12951	0.0373804	1.10588	7.5983e-07	2.08177
8049532	LRRFIP1	NM_001137550	0.151098	0.891777	0.216128	0.930933	1.29277e-06	2.29461
8156919	MURC	NM_001018116	0.00478883	0.635722	0.000896916	0.693602	3.89697e-07	2.78003
8023401	CCDC68	NM_025214	0.0129281	0.625458	0.00186887	0.763306	0.00311086	4.68111
7896337		---	0.722853	1.01313	0.0817337	1.19183	5.81319e-05	2.73142
7975390	SMOC1	NM_001034852	0.0118289	0.683486	0.0111776	1.13105	0.00175463	2.67328
7990054	UACA	NM_018003	0.0051238	0.823547	0.395574	1.02941	0.000104047	2.71262
7922773	NCF2	NM_000433	0.0789753	0.901265	0.188993	0.925027	4.68586e-07	2.44664
8122038	TMEM200A	NM_052913	0.000400874	0.533856	0.180441	0.941953	3.96324e-05	2.20568
8095834	SHROOM3	NM_020859	0.00191922	0.695984	0.0571293	0.924885	7.53233e-06	2.34755
8085138	OXTR	NM_000916	0.00353599	0.84609	0.328856	0.931508	0.0080061	2.40853
8060897	PLCB4	NM_000933	3.72679e-05	0.514429	3.58719e-07	0.567773	2.29546e-12	3.19003
8156743	FOXE1	NM_004473	0.184302	0.929124	0.385573	1.04477	6.90305e-07	3.05184
7899075	EXTL1	NM_004455	0.846547	0.980252	0.736554	1.02742	5.29619e-07	3.60262
8115490	ADAM19	NM_033274	0.0228897	1.0876	0.274856	1.04239	2.69977e-08	2.76446
7906919	RGS4	NM_001102445	1.03167e-07	0.0983372	0.515374	0.971122	0.00407206	3.7108
8109426	GALNT10	AK090581	0.00721819	0.702083	3.89768e-05	0.623946	7.32572e-08	3.78662
7958202	CHST11	NM_018413	0.0157836	0.845823	0.209523	0.926784	2.42551e-06	2.43651
7908072	LAMC2	NM_005562	0.00264493	0.595734	0.0067646	0.781801	1.39074e-06	6.32104
7905505	LCE2B	NM_014357	0.18072	1.1352	0.486576	1.08209	1.36621e-07	6.68597
8025402	ANGPTL4	NM_139314	0.00233776	0.680253	0.644172	1.03662	5.12551e-09	10.5686
7905507	LCE2A	NM_178428	0.746456	1.03228	0.654415	0.9849	3.53766e-06	4.44052
7905503	LCE2C	NM_178429	0.832734	0.951917	0.568	1.11088	5.1562e-08	16.617
7981084	SERPINA9	NM_175739	0.0661831	0.819165	0.170171	1.08312	4.28347e-10	22.7213
2-fold down-regulated in senescence
			P value	Ratio	P value	Ratio	P value	Ratio
Affymetrix ID	Gene Symbol	RefSeq	(Quiescent/Growing)	(Quiescent/Growing)	(Irradiated/Control)	(Irradiated/Control)	(Senescent/Young)	(Senescent/Young)
8141950	RELN	NM_005045	0.00124781	1.34373	1.69444e-08	1.51246	3.60133e-11	0.124625
7956878	IRAK3	NM_007199	0.265588	1.07458	0.00133575	1.22006	3.76597e-06	0.329951
7902565	LPHN2	NM_012302	0.000445678	1.2747	0.262395	0.951888	1.6219e-05	0.367211
8111677	LIFR	NM_002310	4.92706e-05	2.88782	0.01366	1.15416	1.48564e-05	0.473244
8058201		---	7.38045e-05	2.59534	0.257937	0.897893	7.23554e-06	0.463438
8097973	GUCY1B3	NM_000857	1.59737e-05	7.17896	0.00063602	1.23299	1.90507e-06	0.363287
7901788	NFIA	NM_001134673	0.00120353	1.70664	0.0614762	0.913149	4.40054e-10	0.329585
8050427	FAM49A	NM_030797	0.000282225	1.96948	4.02018e-07	2.19619	9.78737e-05	0.392371
7950810	SYTL2	NM_206927	7.47485e-06	1.81701	9.08864e-05	1.35991	6.8873e-05	0.348506
8094870	SHISA3	NM_001080505	1.72612e-05	5.73789	0.000206796	1.879	0.00449184	0.335706
7951351	PDGFD	NM_025208	7.71378e-06	19.5238	1.44396e-05	1.73393	0.000144343	0.261895
7996081	GPR56	NM_201524	0.200922	0.9052	0.10412	0.874244	1.22128e-06	0.494818
8134036	STEAP2	NM_152999	0.018443	0.84022	0.35094	0.943491	0.000166986	0.486069
8148070	COL14A1	NM_021110	1.95051e-05	9.95443	1.1574e-08	2.98768	0.0141065	0.47324
8057506	FRZB	NM_001463	0.00142833	2.66931	0.0641823	0.840028	2.25982e-05	0.480092
8138745	HOXA7	NM_006896	0.0424845	1.1286	0.306247	0.926823	3.05211e-07	0.394884
7894081		---	0.476901	0.915925	0.726725	0.921484	8.98602e-06	0.41503
7915955	SPATA6	NM_019073	0.00243185	1.83503	0.0124823	1.11985	3.91654e-06	0.415072
8180376		---	0.00681522	1.29338	0.32817	1.07392	0.00649147	0.414771
7906954	PBX1	NM_002585	2.39168e-05	2.44939	0.101534	0.942079	3.6558e-05	0.343645
7964602	LRIG3	NM_153377	4.61266e-05	3.05913	0.00358733	1.16386	0.000331222	0.3443
8044375	BCL2L11	NM_138621	0.00326332	1.48533	0.1158	1.11234	1.2027e-06	0.428202
8091260	SLC9A9	NM_173653	0.0079187	1.53665	0.00196796	1.31969	1.08198e-06	0.47837
7986446	ALDH1A3	NM_000693	0.173277	1.09067	0.00352286	1.14748	1.24378e-09	0.425113
8106923	NR2F1	NM_005654	0.00219729	1.24666	0.0325215	0.889628	6.05325e-09	0.349512
8095080	PDGFRA	NM_006206	2.27574e-06	2.68338	0.000599455	1.24066	1.1664e-05	0.438812
8041582	SGK493	NM_138370	0.00749584	1.22998	0.823217	0.991255	2.68854e-06	0.403835
8018864	SOCS3	NM_003955	0.143544	1.03978	0.0404797	0.877701	6.94043e-05	0.450944
8146945	GDAP1	NM_018972	0.0149731	1.13405	0.0751099	0.882885	9.58588e-08	0.497346
8119161	PIM1	NM_002648	1.74478e-06	1.9769	0.726591	1.01466	0.00021362	0.399213
8097657	SMAD1	NM_005900	2.81575e-05	2.12674	2.89821e-05	1.30659	1.20562e-06	0.452797
8089714	LSAMP	NM_002338	0.000275391	3.20818	9.08906e-06	1.77914	0.000355558	0.408623
8046186	KLHL23	NM_144711	0.417168	1.04133	0.133164	0.897221	3.82809e-06	0.482119
8091715	LXN	NM_020169	0.0271805	1.32004	0.000197668	1.63827	0.000617572	0.388956
7893226		---	0.2221	0.895396	0.730211	1.07476	0.000740826	0.486124
7983630	FGF7	NM_002009	8.18422e-05	3.55299	5.99442e-07	1.46523	0.00420878	0.440516
8022803	FAM59A	AK297430	0.0835231	1.14524	0.249765	1.06511	3.58486e-06	0.44752
7969613	GPC6	NM_005708	4.99222e-06	2.19224	0.0064187	1.08997	1.41329e-06	0.414379
8140556	HGF	NM_000601	2.697e-05	2.86617	2.48034e-07	1.71824	0.000128674	0.27561
8102792	PCDH18	NM_019035	1.13985e-05	2.98932	0.617294	0.984146	2.19117e-05	0.264072
8160346	PTPLAD2	NM_001010915	9.45928e-05	1.72821	0.104455	1.13157	2.12929e-08	0.373509
8149399	LONRF1	NM_152271	0.00107024	2.13683	0.499433	0.952264	8.68709e-07	0.492483
8162117	GOLM1	NM_016548	0.0705773	1.05001	0.000348657	0.86605	1.20178e-06	0.480408
8029465	BCL3	NM_005178	0.142691	1.0923	0.000138292	1.28925	1.27488e-06	0.458566
7974341	GNG2	NM_053064	0.0281455	1.18011	0.00740904	1.24841	7.79415e-06	0.338471
8123920	ELOVL2	NM_017770	1.18253e-05	2.71214	9.42098e-09	1.64788	1.20144e-07	0.0846316
8005957	SNORD4B	NR_000009	0.0412561	0.839712	0.230909	0.867509	3.0813e-09	0.370811
7922846	FAM129A	NM_052966	5.30268e-05	2.09128	0.399268	0.950689	1.35716e-11	0.27489
7955441	METTL7A	NM_014033	0.00362711	1.39466	0.0479696	0.862041	0.00211116	0.457351
7893741		---	0.489237	0.861735	0.879032	1.02426	0.0148189	0.449132
7999423	SOCS1	NM_003745	0.0110858	1.35663	2.33518e-06	1.75782	0.000323679	0.471531
7968015	TNFRSF19	NM_148957	0.000165198	2.47701	7.10024e-08	1.77184	5.42883e-06	0.32039
8014233	SLFN11	NM_001104587	0.00628234	0.848035	0.00146983	0.838911	3.54432e-12	0.230582
7963142	FAIM2	NM_012306	8.32048e-05	3.90712	0.535328	1.03414	8.19026e-05	0.495003
7965565	USP44	NM_032147	3.32609e-06	2.06757	0.00248922	1.25331	5.11671e-06	0.306958
7896680		---	0.349759	0.84973	0.576802	1.14153	0.0122289	0.42403
8045688	TNFAIP6	NM_007115	3.24761e-05	2.63257	6.07041e-08	2.02411	1.94918e-07	0.197744
7997336	VAT1L	NM_020927	0.829272	1.00598	0.00018099	1.23029	1.96544e-08	0.475884
8112803	LHFPL2	NM_005779	0.00159663	1.29461	3.94145e-08	1.80861	6.71127e-08	0.455355
7933855	RTKN2	NM_145307	0.00165486	1.67394	0.964125	0.997438	6.23279e-08	0.388907
8066260	SNORA71C	NR_003017	0.74061	0.981846	0.088368	1.28119	3.65569e-05	0.428453
8013015	CENPV	NM_181716	0.127524	1.06446	0.325259	0.951529	0.000218686	0.393138
8129120	FAM162B	NM_001085480	0.00116064	0.874503	0.0801789	0.932925	6.71362e-11	0.457664
8139482	SNORA5A	NR_002919	0.55758	0.943688	0.0687756	0.840185	9.73178e-07	0.459086
8117435	BTN3A2	NM_007047	0.00217702	1.13312	0.106653	1.11436	6.13031e-08	0.310643
7979505	SIX1	NM_005982	0.00373849	1.30305	0.0192428	1.19592	0.00208054	0.486904
8055702	NMI	NM_004688	0.00154227	2.75351	0.746862	1.02739	0.00762033	0.487111
8102468	PRSS12	NM_003619	5.53854e-06	3.11627	4.174e-09	1.88156	8.46516e-08	0.389472
8151768	RUNX1T1	NM_175634	0.000380313	2.59477	0.454434	0.940466	1.30243e-05	0.383974
7919984	SELENBP1	NM_003944	0.00212967	1.43428	0.00585041	1.2779	0.000107026	0.480925
8073680		---	0.00384824	1.76561	0.0491446	2.59986	0.000131964	0.433308
8083887	CLDN11	NM_005602	0.00393719	0.84315	0.0277206	1.0739	5.63706e-10	0.350335
7960744	C1R	NM_001733	7.97199e-07	7.09048	1.77009e-07	2.36374	0.0101465	0.452096
7971565	LPAR6	NM_005767	0.000327465	1.67514	0.0750363	1.12041	3.72163e-06	0.493663
8056102	CD302	NM_014880	1.03414e-05	1.871	0.322844	1.07387	3.93464e-05	0.448288
8092055	SLC7A14	NM_020949	0.00276052	1.59056	0.00340098	1.29038	0.00036009	0.468504
8102362	TIFA	NM_052864	0.0883629	0.866759	0.0158826	1.17862	5.07272e-08	0.382432
7893822		---	0.772305	0.970575	0.328808	1.35292	0.00766995	0.468575
8045499	HNMT	NM_006895	2.14247e-05	6.17454	0.000727693	1.29322	0.0120606	0.465385
8051814	ZFP36L2	NM_006887	0.00620479	1.21851	3.46633e-05	1.26199	2.93058e-08	0.47464
7904158	OLFML3	NM_020190	8.03415e-07	3.79114	2.36881e-05	1.29383	1.66734e-05	0.475546
8117458	BTN3A1	NM_001145009	3.79158e-05	2.09491	0.0522525	1.16045	4.29273e-05	0.387295
8134869	PCOLCE	NM_002593	3.61444e-05	1.69026	0.000183625	1.22867	1.59334e-06	0.484061
8068022	MIR155HG	NR_001458	0.808977	0.973449	0.242311	1.10817	1.96315e-06	0.378895
8073775	FBLN1	NM_006486	1.52406e-05	2.89614	2.86915e-07	1.68125	1.7428e-05	0.465702
