# Supplementary material for: A genomics approach identifies senescence-specific gene expression regulation
Source: Aging Cell. 2014 May 23;13(5):946–50. doi: 10.1111/acel.12234 (PMC4172521; doi:10.1111/acel.12234)
Supplement: Supplementary file 10 — Table S6. Primers used for qPCR analysis. [file acel0013-0946-sd10.xls]

## Sheet: Sheet1
Table S6. Primers used for qPCR analysis.
Primer	Sequence 5' - 3'
CCND2_FW	CGCAACCTGCTCCGAGACGAC
CCND2_REV	AGTCGGGACCCCAGCCAAGAA
ANKRD1_FW	CGGAACCTGTGGATGTGCCTACG
ANKRD1_REV	TCCTCCACGGCTTGCCCAGT
PPP1R3C_FW	CCGTGGATGTGGCCATGAGGC
PPP1R3C_REV	ACAACGCGCTTCTTGGCTTGGT
TRIM22_FW	ACAAGAGAGAACCGCCTGGAAGAAT
TRIM22_REV	GATCCCCTCAACCTCCGCTGG
TSPAN13_FW	TCGTGCTCGCCATGTGCTCC
TSPAN13_REV	GGATTCGCGCGGGGGTCTTT
PIK3IP1_FW	CCGGCGTCCCTGAGAAACGG
PIK3IP1_REV	CCCCCAGAGTTCCCAGGTCCTT
CELF2_FW	CTCACGAGTCCCGTGGCTGC
CELF2_REV	AGCCGCCATACCTGAGAGCA
ENC1_FW	TCCCCAGCCCTGGCGTTACA
ENC1_REV	GGCCACAGCATGGCAGCTCA
SPATA18_FW	GCCGCAGCTACGACTCGGATT
SPATA18_REV	GGCTACGGGGGCAAATGGGAC
RNF144B_FW	CCCTGTTGCCTCGAGTGACCC
RNF144B_REV	CCGGCAAACTGGGCACTGCT
NFKBIZ_FW	GGAGCAGCGGTGGAAGCGAA
NFKBIZ_REV	CCGAGTACTTGGGTCTGCTCCC
PINK1_FW	CTGGTCCCAGCGAGCCGAGT
PINK1_REV	GCCTTCAGGGTGGAGGCGTG
RFPL4A_FW1	CTGTTTGCGAGCCCTGGCGT
RFPL4A_REV1	GGCACTGGCAGCGGATGGATT
ACTB_FW_NCBI	CATGTACGTTGCTATCCAGGC
ACTB_REV_NCBI	CTCCTTAATGTCACGCACGAT
CDCA7_FW	CTGCCCAGAAGCCGTCGCTC
CDCA7_REV	GAACTGGCCTCGAACGCCCC
CDC2_FW	AAACTACAGGTCAAGTGGTAGCC
CDC2_REV	TCCTGCATAAGCACATCCTGA
p21_FW	CTGCCCAAGCTCTACCTTCC
p21_REV	ATCTGTCATGCTGGTCTGCC
p16_FW	GGAGCAGCATGGAGCCTTC
p16_REV	GCTGCCCATCATCATGACCT
KI67_FW	ACAGACCTCAAGAGCTTGCC
KI67_REV	CCAGGGATGCCTTCAACTGT
FAM111B_FW	AGGAGGCACAGTGGGTAAGA
FAM111B_REV	TGTCCCATTGCATGAACCCA
OIP5_FW	GCTGCCTTGAGAGGTCACTT
OIP5_REV	AGCGATTGTGCGTTAGCACT
C1orf112_FW	ATTCTGCCCAACCTGTCCTG
C1orf112_REV	CACACGTTCCACTTTGGCAG
PHF19_FW	GGACTCGGGACTCCTATGGT
PHF19_REV	TCACGAGGCAGCTTTGCTTA
CCDC34_FW	AATGGAGTTACAGGGGTGCG
CCDC34_REV	AGCCGGTCACGTTCTTCTTT
DNAJC9_FW	TGGACCTTTGCGAGGAAGTG
DNAJC9_REV	CCTGCAGGGACACCTTGTG
SGOL1_FW	AGACGGAGGGTTCTAAGCCA
SGOL1_REV	CTCAGTTTCGAAGCGAGGGT
